# Supplementary material for: Mendelian randomization analysis of the association between human blood cell traits and uterine polyps
Source: Sci Rep. 2021 Mar 4;11:5234. doi: 10.1038/s41598-021-84851-0 (PMC7933156; doi:10.1038/s41598-021-84851-0)
Supplement: Supplementary file 2 — Supplementary Table 2. [file 41598_2021_84851_MOESM2_ESM.xlsx]

## Sheet: Supplementary Table 2
Supplementary Table 2. Genetic instruments of the 36 human blood cell traits and their associations with uterine polyps
HBC Traits	SNP	A1	A2	For HBC traits			For EPs			For CPs
				Beta	SE	P	Beta	SE	P	Beta	SE	P
WBC#	chr9:136155000	T	C	-0.0430554	0.00463596	1.583e-20	0.087	0.021	3.8e-05	0.0078	0.032	0.8
WBC#	rs7705526	A	C	0.0335027	0.0038941	7.737e-18	0.047	0.018	0.0075	0.02	0.026	0.45
WBC#	rs2271400	T	C	-0.0237919	0.00387067	7.91e-10	0.045	0.018	0.011	0.022	0.026	0.4
WBC#	rs1134924	T	C	-0.0228325	0.00360299	2.341e-10	-0.041	0.016	0.012	-0.039	0.024	0.11
WBC#	rs7025728	A	G	-0.0239967	0.00382897	3.677e-10	-0.042	0.018	0.015	-0.014	0.026	0.59
WBC#	rs11624512	T	C	-0.03408	0.0045569	7.503e-14	0.049	0.021	0.018	-0.033	0.031	0.29
WBC#	rs4807440	T	G	0.023745	0.00377655	3.227e-10	0.041	0.017	0.018	0.031	0.026	0.23
WBC#	rs7255933	A	G	-0.0543059	0.00409427	3.749e-40	0.042	0.019	0.025	0.028	0.028	0.32
WBC#	rs10138752	T	C	-0.046414	0.00672271	5.054e-12	0.068	0.03	0.026	-0.061	0.045	0.18
WBC#	rs3781454	A	G	0.0225292	0.00385862	5.262e-09	0.038	0.018	0.031	-0.022	0.026	0.4
WBC#	rs3184504	C	T	-0.0630864	0.00357311	9.168e-70	0.033	0.016	0.046	0.0073	0.024	0.76
WBC#	rs10466905	A	G	0.0399174	0.00458113	2.948e-18	-0.039	0.021	0.059	0.0053	0.031	0.86
WBC#	rs2338224	G	A	-0.0373398	0.00549451	1.077e-11	-0.047	0.025	0.062	-0.016	0.037	0.66
WBC#	rs34599082	T	C	-0.15273	0.0153767	3.005e-23	0.13	0.071	0.063	-0.051	0.1	0.63
WBC#	rs11642657	T	C	0.145998	0.020813	2.303e-12	-0.19	0.1	0.067	-0.19	0.15	0.21
WBC#	rs7565437	C	T	0.0211032	0.00366202	8.277e-09	0.029	0.017	0.084	0.059	0.025	0.017
WBC#	rs76428106	C	T	0.142151	0.0157264	1.581e-19	-0.13	0.075	0.084	-0.15	0.11	0.18
WBC#	rs309190	C	T	-0.0346071	0.00589978	4.469e-09	0.046	0.027	0.087	0.023	0.04	0.56
WBC#	rs1157008	C	T	-0.021158	0.00366041	7.46e-09	-0.027	0.017	0.11	-0.038	0.025	0.12
WBC#	rs174549	A	G	-0.025255	0.00386605	6.468e-11	-0.028	0.018	0.11	-0.017	0.026	0.51
WBC#	rs1700159	T	C	0.0327832	0.00426655	1.544e-14	-0.03	0.019	0.12	-0.051	0.029	0.077
WBC#	rs17046310	T	C	0.0596619	0.0100956	3.428e-09	0.072	0.046	0.12	-0.037	0.069	0.59
WBC#	rs56388170	T	G	0.0627639	0.00398467	6.721e-56	0.028	0.018	0.12	0.034	0.027	0.21
WBC#	rs56011263	C	T	0.0215626	0.00368608	4.923e-09	0.025	0.017	0.14	0.039	0.025	0.12
WBC#	chr6:31241761	T	A	-0.0613049	0.00359801	4.252e-65	-0.024	0.016	0.15	-0.079	0.025	0.0014
WBC#	chr6:31540556	C	T	0.0564668	0.00411756	8.41e-43	-0.027	0.019	0.15	0.023	0.028	0.42
WBC#	rs2807743	T	C	0.0385838	0.00426926	1.602e-19	-0.027	0.019	0.16	-0.0024	0.029	0.93
WBC#	rs1982094	T	C	-0.0703334	0.00905365	7.941e-15	-0.057	0.042	0.18	-0.043	0.063	0.5
WBC#	rs13138355	T	C	-0.042079	0.00460294	6.144e-20	0.028	0.021	0.19	0.017	0.031	0.59
WBC#	rs3131610	A	G	-0.0291078	0.00414943	2.301e-12	0.025	0.019	0.19	0.0092	0.028	0.74
WBC#	rs447124	T	C	0.0209666	0.00360997	6.323e-09	0.021	0.016	0.19	-0.0073	0.024	0.77
WBC#	rs8179	C	T	-0.0341264	0.00442544	1.244e-14	-0.026	0.02	0.19	0.009	0.03	0.76
WBC#	chr6:31242174	A	G	0.0868725	0.00363063	1.58e-126	-0.021	0.017	0.2	-0.0077	0.025	0.76
WBC#	rs6734238	G	A	0.0311585	0.00363916	1.109e-17	-0.021	0.017	0.21	-0.0056	0.025	0.82
WBC#	rs2158799	G	C	0.0469632	0.00370929	9.73e-37	-0.021	0.017	0.22	-0.044	0.025	0.082
WBC#	rs3798345	C	T	0.0300525	0.00442076	1.061e-11	-0.025	0.02	0.22	0.045	0.03	0.13
WBC#	rs1612092	C	A	-0.023331	0.00361777	1.126e-10	0.02	0.017	0.23	-0.017	0.025	0.48
WBC#	rs6917586	A	G	-0.0265997	0.00375513	1.405e-12	-0.019	0.017	0.26	-0.013	0.025	0.62
WBC#	rs4844622	T	C	-0.025857	0.00419255	6.943e-10	-0.021	0.019	0.27	-0.031	0.028	0.27
WBC#	rs6102074	T	G	0.0247805	0.00371598	2.582e-11	0.019	0.017	0.27	0.018	0.025	0.48
WBC#	rs62237617	T	C	0.247367	0.0373389	3.475e-11	0.18	0.17	0.27	0.43	0.25	0.09
WBC#	rs10772108	G	C	0.0298859	0.00379987	3.692e-15	-0.019	0.017	0.28	-0.015	0.026	0.56
WBC#	rs7934719	T	C	0.0233154	0.00365243	1.731e-10	0.018	0.017	0.28	-0.053	0.025	0.031
WBC#	rs9287604	C	G	0.0291252	0.00409404	1.127e-12	-0.02	0.019	0.28	0.00074	0.028	0.98
WBC#	rs56378716	G	A	0.114265	0.0159951	9.081e-13	0.074	0.072	0.3	0.099	0.11	0.36
WBC#	rs10995477	C	T	-0.034417	0.0035913	9.385e-22	-0.016	0.016	0.32	-0.015	0.024	0.53
WBC#	rs1260326	C	T	-0.0341098	0.00364803	8.746e-21	-0.017	0.017	0.32	0.0067	0.025	0.79
WBC#	rs2038700	C	T	0.0373641	0.00367894	3.109e-24	-0.017	0.017	0.32	0.016	0.025	0.51
WBC#	rs2846630	A	G	0.0236701	0.00375427	2.885e-10	0.017	0.017	0.32	-0.0057	0.025	0.82
WBC#	rs59868192	A	T	-0.0491378	0.00570156	6.794e-18	0.025	0.026	0.33	0.063	0.039	0.11
WBC#	rs12550612	A	G	-0.0318016	0.00471154	1.481e-11	-0.02	0.021	0.35	0.035	0.032	0.27
WBC#	rs55799208	A	G	-0.42245	0.0358993	5.73e-32	0.14	0.15	0.35	0.46	0.23	0.043
WBC#	rs113760175	A	G	0.0491638	0.0071022	4.443e-12	-0.029	0.032	0.37	0.056	0.048	0.24
WBC#	rs11723621	G	A	-0.026354	0.00393572	2.14e-11	-0.016	0.018	0.37	0.01	0.027	0.71
WBC#	rs713909	C	G	-0.0220845	0.00361811	1.035e-09	0.015	0.016	0.37	0.0079	0.025	0.75
WBC#	rs2594836	A	G	-0.0425945	0.00406218	1.006e-25	-0.015	0.018	0.4	0.035	0.028	0.21
WBC#	rs7225843	C	T	-0.032046	0.00446626	7.223e-13	0.017	0.02	0.41	-0.014	0.03	0.65
WBC#	rs2476601	G	A	0.0561097	0.00590773	2.146e-21	-0.021	0.027	0.42	-0.022	0.04	0.58
WBC#	rs7917772	A	G	0.0221961	0.00370074	2.001e-09	-0.014	0.017	0.42	-0.0025	0.025	0.92
WBC#	rs7309743	G	A	-0.0267212	0.00442335	1.532e-09	0.015	0.02	0.45	-0.019	0.03	0.52
WBC#	rs150813342	T	C	-0.122973	0.0202655	1.295e-09	-0.069	0.093	0.46	0.099	0.14	0.48
WBC#	rs1822534	G	A	-0.0261419	0.003665	9.832e-13	-0.012	0.017	0.46	-0.024	0.025	0.33
WBC#	rs114050631	T	C	-0.141171	0.019411	3.523e-13	-0.058	0.082	0.48	0.063	0.12	0.6
WBC#	rs12542907	G	C	-0.0256315	0.00366135	2.549e-12	-0.012	0.017	0.48	-0.011	0.025	0.67
WBC#	rs2238783	G	C	0.0243542	0.00375769	9.101e-11	0.012	0.017	0.48	-0.0037	0.025	0.88
WBC#	rs6745190	G	A	-0.0262985	0.00404079	7.602e-11	0.013	0.018	0.48	-0.023	0.027	0.41
WBC#	rs749780	A	C	0.0303022	0.00406723	9.31e-14	0.013	0.018	0.49	-0.037	0.027	0.18
WBC#	rs12239046	C	T	0.0319525	0.00370416	6.347e-18	0.011	0.017	0.51	-0.041	0.025	0.1
WBC#	rs333947	A	G	0.0296599	0.00499847	2.96e-09	-0.015	0.023	0.51	-0.004	0.034	0.91
WBC#	rs12101888	T	C	0.033985	0.00417399	3.885e-16	0.012	0.019	0.52	0.067	0.028	0.019
WBC#	rs16850073	T	C	0.0453424	0.00371873	3.389e-34	0.011	0.017	0.52	0.0019	0.025	0.94
WBC#	rs61745454	G	A	-0.0571942	0.00892179	1.449e-10	0.026	0.04	0.52	0.13	0.06	0.028
WBC#	rs555346412	C	G	0.288496	0.0468188	7.185e-10	-0.14	0.22	0.53	0.37	0.32	0.24
WBC#	rs10422126	A	G	0.0225511	0.00383283	4.013e-09	-0.011	0.017	0.54	-0.037	0.026	0.16
WBC#	rs1144700	T	C	-0.0312677	0.00472343	3.599e-11	-0.013	0.021	0.56	0.045	0.032	0.16
WBC#	rs11574938	C	G	0.0391175	0.0036387	5.9e-27	0.0096	0.016	0.56	-0.011	0.025	0.67
WBC#	rs58106596	A	G	-0.025824	0.00433971	2.671e-09	-0.012	0.02	0.56	-0.021	0.029	0.47
WBC#	rs9400271	A	G	0.0292556	0.00358676	3.447e-16	0.0092	0.016	0.57	-0.035	0.024	0.15
WBC#	rs72780191	C	T	0.0477607	0.00531092	2.407e-19	-0.013	0.024	0.59	-0.076	0.036	0.035
WBC#	chr6:32450089	T	G	0.0744583	0.0036093	1.49e-94	0.0086	0.016	0.6	0.052	0.024	0.032
WBC#	rs143034248	T	C	0.21389	0.0248838	8.288e-18	0.061	0.12	0.61	0.27	0.18	0.14
WBC#	rs16939607	A	G	-0.0324229	0.00508133	1.762e-10	0.012	0.023	0.61	-0.02	0.034	0.55
WBC#	rs238914	A	C	0.0232592	0.0036783	2.559e-10	-0.0084	0.017	0.62	0.065	0.025	0.0093
WBC#	rs445	T	C	-0.103725	0.00606743	1.605e-65	-0.014	0.028	0.62	-0.13	0.042	0.0026
WBC#	rs7036656	T	C	0.0280024	0.00401893	3.223e-12	-0.0084	0.018	0.64	0.021	0.027	0.44
WBC#	chr6:29596242	A	G	0.230905	0.0316933	3.202e-13	0.074	0.16	0.65	0.19	0.24	0.44
WBC#	rs13261848	T	G	-0.0289855	0.00372592	7.286e-15	-0.0078	0.017	0.65	0.026	0.025	0.31
WBC#	rs79716587	A	G	-0.0399124	0.00545011	2.421e-13	-0.011	0.025	0.65	0.031	0.037	0.39
WBC#	rs11725704	G	A	0.0660905	0.00370004	2.326e-71	0.0074	0.017	0.66	0.014	0.025	0.57
WBC#	rs1968252	A	G	-0.0274238	0.00433643	2.548e-10	-0.0083	0.02	0.67	0.029	0.029	0.33
WBC#	rs663045	C	G	0.0222676	0.00359761	6.034e-10	-0.0069	0.016	0.67	0.013	0.025	0.58
WBC#	rs247826	T	C	0.0450883	0.00435091	3.656e-25	-0.0081	0.02	0.68	-0.0089	0.029	0.76
WBC#	rs6740847	G	A	0.0374791	0.00362215	4.309e-25	0.0068	0.017	0.68	0.053	0.025	0.033
WBC#	rs8081395	A	G	0.0356758	0.00357911	2.109e-23	-0.0068	0.016	0.68	0.018	0.024	0.47
WBC#	chr19:3179884	T	G	-0.302345	0.0230235	2.16e-39	-0.04	0.099	0.69	0.076	0.15	0.6
WBC#	rs2208568	C	T	-0.0673792	0.0058211	5.518e-31	-0.011	0.026	0.69	-0.063	0.04	0.11
WBC#	rs7846314	T	A	0.0483439	0.00461194	1.041e-25	0.008	0.021	0.7	-0.046	0.031	0.14
WBC#	rs6500550	T	C	-0.0240057	0.00392916	9.987e-10	-0.0066	0.018	0.71	-0.02	0.027	0.45
WBC#	rs72767881	T	C	-0.025127	0.00360699	3.256e-12	-0.0061	0.016	0.71	-0.068	0.025	0.0059
WBC#	rs34121753	G	A	-0.0209492	0.00363049	7.911e-09	-0.0059	0.017	0.72	-0.0057	0.025	0.82
WBC#	rs143008696	T	C	-0.184288	0.0266883	5.014e-12	-0.04	0.12	0.73	0.13	0.17	0.43
WBC#	rs3917914	A	G	0.139348	0.0169292	1.853e-16	0.026	0.076	0.73	-0.092	0.11	0.42
WBC#	rs3917932	G	C	-0.0422066	0.00363178	3.206e-31	-0.0056	0.017	0.73	-0.034	0.025	0.17
WBC#	rs10206089	A	G	-0.0259507	0.0039758	6.703e-11	-0.0074	0.022	0.74	0.02	0.033	0.53
WBC#	rs212409	A	G	-0.0254939	0.00362295	1.967e-12	-0.0054	0.016	0.74	0.017	0.025	0.49
WBC#	rs3865444	A	C	-0.0243904	0.00382203	1.753e-10	0.0058	0.017	0.74	-0.0055	0.026	0.83
WBC#	rs13187922	T	C	0.0271496	0.00361423	5.83e-14	-0.0046	0.016	0.78	-0.033	0.025	0.18
WBC#	rs12344280	A	G	0.0307157	0.00427861	7.027e-13	0.0052	0.019	0.79	-0.00016	0.029	1
WBC#	rs146890554	T	C	-0.107754	0.0158345	1.01e-11	0.017	0.071	0.81	-0.054	0.1	0.61
WBC#	rs3811444	T	C	0.0228426	0.00378583	1.602e-09	-0.0041	0.017	0.81	-0.026	0.026	0.31
WBC#	rs10087240	T	C	0.0240168	0.00363796	4.064e-11	-0.0035	0.016	0.83	0.05	0.025	0.042
WBC#	rs4760	G	A	-0.0798046	0.00492748	5.398e-59	0.0048	0.022	0.83	0.016	0.033	0.62
WBC#	rs8705	A	G	-0.0314741	0.00393237	1.206e-15	0.0035	0.018	0.84	0.076	0.026	0.0043
WBC#	rs3735485	G	A	0.0455458	0.00495551	3.894e-20	-0.004	0.023	0.86	-0.04	0.034	0.23
WBC#	rs6684709	C	G	-0.0224338	0.00368063	1.094e-09	0.0029	0.017	0.86	-0.014	0.025	0.58
WBC#	rs9819371	T	C	-0.0445717	0.00727611	9.025e-10	0.006	0.033	0.86	-0.0047	0.05	0.92
WBC#	rs3744858	T	C	-0.0257968	0.00413736	4.515e-10	-0.0032	0.019	0.87	0.013	0.028	0.64
WBC#	rs4705059	T	C	-0.0242835	0.00380312	1.712e-10	-0.0028	0.017	0.87	-0.011	0.025	0.65
WBC#	rs10178094	A	C	-0.0211409	0.00359129	3.939e-09	-0.0022	0.016	0.89	-0.0018	0.024	0.94
WBC#	rs78663649	T	C	0.0647911	0.00573009	1.209e-29	0.0035	0.026	0.89	-0.035	0.039	0.37
WBC#	chr21:47633789	G	C	-0.0211303	0.00366467	8.119e-09	-0.0019	0.017	0.91	-0.061	0.025	0.014
WBC#	rs9436747	C	T	0.0305065	0.00371117	2.032e-16	-0.0017	0.017	0.92	0.022	0.025	0.38
WBC#	rs944802	T	C	-0.0382039	0.00572457	2.495e-11	0.0028	0.026	0.92	0.0029	0.039	0.94
WBC#	chr8:10647823	G	A	0.0265968	0.00363283	2.457e-13	0.0013	0.017	0.94	0.042	0.025	0.086
WBC#	rs4682863	G	A	-0.0279297	0.00365088	2.008e-14	-0.0011	0.017	0.95	0.026	0.025	0.29
WBC#	rs12266014	T	C	-0.0521924	0.00372133	1.093e-44	-0.00086	0.017	0.96	-0.017	0.025	0.5
WBC#	rs6782228	C	G	-0.0315181	0.00407274	1.004e-14	0.00098	0.018	0.96	-0.0086	0.028	0.75
WBC#	rs998584	A	C	0.0208048	0.00358679	6.616e-09	0.00075	0.016	0.96	0.018	0.024	0.45
WBC#	chr17:38080865	G	A	0.0674433	0.00357631	2.509e-79	0.00053	0.016	0.97	0.03	0.024	0.22
WBC#	rs12600856	C	T	0.106106	0.0036597	8.03e-185	0.00053	0.017	0.97	0.0076	0.025	0.76
WBC#	rs218265	C	T	0.0367636	0.00498944	1.728e-13	-0.00063	0.023	0.98	0.013	0.034	0.69
WBC#	rs3209441	A	G	0.0303782	0.00458569	3.482e-11	-0.00047	0.021	0.98	-0.038	0.031	0.23
WBC#	rs17011726	G	C	-0.0269236	0.00424069	2.169e-10	-0.00029	0.019	0.99	0.00041	0.029	0.99
WBC#	rs3747869	C	A	0.0425483	0.00597331	1.055e-12	0.00047	0.027	0.99	-0.029	0.041	0.47
WBC#	rs9863	C	T	-0.02281	0.00383593	2.741e-09	0.00012	0.018	0.99	-0.0021	0.026	0.94
WBC#	chr10:44872361	TAA	T	-0.0288218	0.00398688	4.86e-13	NA	NA	NA	NA	NA	NA
WBC#	chr12:50758821	CA	C	0.0234518	0.00384714	1.088e-09	NA	NA	NA	NA	NA	NA
WBC#	chr2:169707262	A	AAATTCTCTGG	0.0312401	0.00385147	5.012e-16	NA	NA	NA	NA	NA	NA
WBC#	chr6:29923091	G	T	-0.0697124	0.00381926	1.965e-74	NA	NA	NA	NA	NA	NA
WBC#	chr6:32011358	G	A	0.0749131	0.00361741	2.87e-95	NA	NA	NA	NA	NA	NA
WBC#	rs10075801	G	A	-0.0381681	0.00362588	6.516e-26	NA	NA	NA	NA	NA	NA
WBC#	rs11039436	C	A	0.0271371	0.00402601	1.579e-11	NA	NA	NA	NA	NA	NA
WBC#	rs11303054	C	CT	0.0295936	0.00420951	2.063e-12	NA	NA	NA	NA	NA	NA
WBC#	rs11359909	A	AG	-0.043482	0.00584239	9.879e-14	NA	NA	NA	NA	NA	NA
WBC#	rs11361923	G	GC	0.0215626	0.00360506	2.215e-09	NA	NA	NA	NA	NA	NA
WBC#	rs11429183	TC	T	0.0266014	0.00362212	2.071e-13	NA	NA	NA	NA	NA	NA
WBC#	rs13063578	A	T	0.032872	0.00365752	2.529e-19	NA	NA	NA	NA	NA	NA
WBC#	rs13434265	T	C	-0.0303966	0.00365437	8.956e-17	NA	NA	NA	NA	NA	NA
WBC#	rs138171347	A	AAAAT	0.0247971	0.00357217	3.873e-12	NA	NA	NA	NA	NA	NA
WBC#	rs138491296	G	GATTATT	-0.022417	0.00360905	5.254e-10	NA	NA	NA	NA	NA	NA
WBC#	rs140740457	C	CT	0.0444018	0.00546073	4.254e-16	NA	NA	NA	NA	NA	NA
WBC#	rs142472947	A	AAAG	0.0279842	0.00456053	8.453e-10	NA	NA	NA	NA	NA	NA
WBC#	rs142483589	C	CCG	0.0317801	0.0039519	8.858e-16	NA	NA	NA	NA	NA	NA
WBC#	rs143699489	G	A	0.0329219	0.00541055	1.167e-09	NA	NA	NA	NA	NA	NA
WBC#	rs145013566	CA	C	0.0235202	0.00370468	2.17e-10	NA	NA	NA	NA	NA	NA
WBC#	rs146318841	G	GGTGCCATAAACCATAGCCATA	0.0273572	0.00360293	3.125e-14	NA	NA	NA	NA	NA	NA
WBC#	rs147694761	C	CAA	0.0246255	0.00371939	3.572e-11	NA	NA	NA	NA	NA	NA
WBC#	rs1883932	T	A	-0.023802	0.00358787	3.267e-11	NA	NA	NA	NA	NA	NA
WBC#	rs200638392	T	TATG	-0.0249537	0.00381408	6.049e-11	NA	NA	NA	NA	NA	NA
WBC#	rs200748895	T	TGCTG	-0.0876427	0.0135322	9.38e-11	NA	NA	NA	NA	NA	NA
WBC#	rs201950044	T	G	-0.0366803	0.00542529	1.371e-11	NA	NA	NA	NA	NA	NA
WBC#	rs2369135	A	G	0.295	0.0492102	2.039e-09	NA	NA	NA	NA	NA	NA
WBC#	rs28521954	G	T	0.047739	0.00377347	1.101e-36	NA	NA	NA	NA	NA	NA
WBC#	rs34061361	C	CA	0.0259236	0.00375407	5.004e-12	NA	NA	NA	NA	NA	NA
WBC#	rs34208856	C	CT	-0.048132	0.00409596	6.971e-32	NA	NA	NA	NA	NA	NA
WBC#	rs34257361	A	AC	-0.0235887	0.00365058	1.036e-10	NA	NA	NA	NA	NA	NA
WBC#	rs34293785	C	T	-0.0458313	0.00373547	1.325e-34	NA	NA	NA	NA	NA	NA
WBC#	rs34687215	C	CT	0.0257537	0.00438119	4.146e-09	NA	NA	NA	NA	NA	NA
WBC#	rs34762051	C	CA	-0.0980444	0.00372634	1.43e-152	NA	NA	NA	NA	NA	NA
WBC#	rs35136957	C	CA	-0.0249406	0.00372116	2.051e-11	NA	NA	NA	NA	NA	NA
WBC#	rs35163651	GT	G	-0.0343308	0.00536157	1.522e-10	NA	NA	NA	NA	NA	NA
WBC#	rs35484700	C	CG	-0.0216689	0.00358493	1.499e-09	NA	NA	NA	NA	NA	NA
WBC#	rs367983479	C	CA	-0.0227997	0.00373435	1.026e-09	NA	NA	NA	NA	NA	NA
WBC#	rs397731840	CT	C	-0.0434885	0.00385467	1.61e-29	NA	NA	NA	NA	NA	NA
WBC#	rs397933924	CCAGGTTCAAGCGAT	C	0.0506034	0.00368328	5.954e-43	NA	NA	NA	NA	NA	NA
WBC#	rs56232812	C	A	-0.0371826	0.00594622	4.023e-10	NA	NA	NA	NA	NA	NA
WBC#	rs565021665	C	CTTTT	-0.0265377	0.00366352	4.364e-13	NA	NA	NA	NA	NA	NA
WBC#	rs60606273	T	A	0.0533194	0.00763792	2.933e-12	NA	NA	NA	NA	NA	NA
WBC#	rs74267027	C	CTT	-0.0238167	0.00359586	3.511e-11	NA	NA	NA	NA	NA	NA
WBC#	rs755885030	CA	C	-0.0286202	0.00484039	3.364e-09	NA	NA	NA	NA	NA	NA
MONO%	rs913678	C	T	-0.0548847	0.00379867	2.566e-47	-0.068	0.017	8.7e-05	-5.5e-06	0.026	1
MONO%	rs2734442	A	G	-0.0447412	0.00540368	1.234e-16	0.094	0.025	0.00016	-0.025	0.037	0.49
MONO%	rs79412885	A	G	0.0513947	0.00688147	8.107e-14	-0.1	0.032	0.0013	0.026	0.047	0.58
MONO%	rs75492293	C	T	-0.0438158	0.00593313	1.525e-13	-0.083	0.027	0.0023	-0.034	0.041	0.41
MONO%	rs3732378	A	G	0.0479132	0.00468321	1.442e-24	0.059	0.021	0.0061	-0.028	0.032	0.38
MONO%	rs2292982	G	T	-0.071812	0.00377246	8.608e-81	-0.044	0.017	0.0099	-0.048	0.026	0.065
MONO%	rs2239630	G	A	0.055419	0.00360687	2.817e-53	-0.039	0.017	0.018	0.0013	0.025	0.96
MONO%	chr16:85935797	C	T	-0.118328	0.00475842	1.69e-136	-0.051	0.022	0.021	-0.06	0.033	0.065
MONO%	rs10980797	G	A	-0.131306	0.00356732	1.37e-296	0.036	0.016	0.028	0.022	0.024	0.36
MONO%	chr1:154426970	C	A	0.0220771	0.00360346	8.976e-10	0.035	0.017	0.032	0.005	0.025	0.84
MONO%	rs4664293	C	T	-0.036859	0.00367833	1.238e-23	0.036	0.017	0.032	-0.051	0.025	0.042
MONO%	rs73204034	T	C	0.0461222	0.00664538	3.907e-12	0.065	0.03	0.032	-0.003	0.045	0.95
MONO%	rs550235164	A	G	0.200748	0.0205012	1.218e-22	0.23	0.11	0.033	0.086	0.16	0.59
MONO%	rs17758695	T	C	-0.0755667	0.0105209	6.843e-13	0.1	0.048	0.038	-0.049	0.072	0.49
MONO%	rs6734942	T	C	-0.0348474	0.0036626	1.828e-21	0.033	0.017	0.046	0.037	0.025	0.14
MONO%	rs73036520	C	G	-0.0280154	0.00411559	9.957e-12	0.037	0.019	0.049	0.027	0.028	0.34
MONO%	rs34097845	T	C	-0.13204	0.00787284	3.935e-63	0.071	0.036	0.05	0.11	0.054	0.035
MONO%	rs77669868	G	A	-0.0296466	0.00483263	8.534e-10	0.043	0.022	0.051	0.019	0.033	0.55
MONO%	rs1892548	C	T	-0.0643144	0.00379994	2.939e-64	-0.033	0.017	0.054	-0.015	0.026	0.57
MONO%	rs7012787	A	G	0.0797829	0.00804355	3.446e-23	-0.069	0.036	0.057	0.0076	0.054	0.89
MONO%	rs56177354	T	C	0.173089	0.00771804	2.17e-111	0.066	0.035	0.059	0.051	0.053	0.33
MONO%	rs11642657	T	C	0.209759	0.0205899	2.256e-24	-0.19	0.1	0.067	-0.19	0.15	0.21
MONO%	rs17613339	T	C	0.0337812	0.00535232	2.763e-10	0.044	0.025	0.072	-0.019	0.037	0.61
MONO%	rs8064111	T	C	-0.140965	0.00534999	5.32e-153	-0.043	0.025	0.081	-0.07	0.036	0.057
MONO%	rs76428106	C	T	0.456364	0.015599	3.76e-188	-0.13	0.075	0.084	-0.15	0.11	0.18
MONO%	rs111778408	A	G	-0.0369359	0.00571028	9.909e-11	0.044	0.026	0.087	-0.013	0.039	0.73
MONO%	rs12603194	A	G	-0.0225093	0.00365452	7.307e-10	-0.028	0.017	0.088	-0.0011	0.025	0.96
MONO%	rs77526211	A	G	0.0653718	0.0105152	5.071e-10	-0.081	0.048	0.089	0.045	0.071	0.53
MONO%	rs55882075	G	C	0.0362091	0.00361254	1.206e-23	-0.028	0.017	0.09	-0.038	0.025	0.12
MONO%	rs11097789	C	T	-0.0224853	0.00371825	1.473e-09	-0.028	0.017	0.1	0.0072	0.025	0.78
MONO%	rs141094656	C	T	0.412947	0.0149905	4.78e-167	-0.11	0.07	0.1	-0.031	0.1	0.77
MONO%	rs4385425	G	A	-0.0732507	0.00381897	5.363e-82	0.027	0.018	0.12	0.0036	0.026	0.89
MONO%	rs56388170	T	G	-0.0438529	0.00396062	1.711e-28	0.028	0.018	0.12	0.034	0.027	0.21
MONO%	rs9411298	A	G	0.0278626	0.00434788	1.471e-10	-0.03	0.02	0.13	-0.013	0.029	0.67
MONO%	rs174544	A	C	0.0303758	0.00384981	3.017e-15	-0.026	0.018	0.14	-0.015	0.026	0.56
MONO%	rs4970966	T	G	-0.067731	0.00428919	3.582e-56	-0.029	0.02	0.14	0.042	0.029	0.15
MONO%	chr2:241569329	G	A	0.021919	0.00356587	7.903e-10	-0.024	0.016	0.15	-0.0031	0.024	0.9
MONO%	rs10849448	G	A	-0.0615178	0.00431428	3.935e-46	-0.028	0.019	0.15	-0.031	0.029	0.28
MONO%	rs11266744	C	A	0.0216424	0.00364575	2.915e-09	-0.024	0.017	0.15	0.02	0.025	0.43
MONO%	rs2491244	A	G	0.0374772	0.00362725	5.043e-25	-0.024	0.017	0.15	-0.018	0.025	0.46
MONO%	rs72836346	C	G	0.0483935	0.00684766	1.581e-12	-0.045	0.031	0.15	0.11	0.047	0.016
MONO%	rs10426930	A	G	-0.022269	0.00376684	3.383e-09	-0.024	0.017	0.16	0.015	0.026	0.57
MONO%	rs149110519	T	C	0.110864	0.00984548	2.058e-29	0.063	0.044	0.16	-0.048	0.067	0.47
MONO%	rs881362	G	A	-0.0287319	0.00359471	1.319e-15	-0.023	0.016	0.16	0.027	0.025	0.27
MONO%	rs4575098	A	G	0.0274843	0.0041993	5.95e-11	0.026	0.019	0.17	0.063	0.029	0.028
MONO%	rs62408211	T	A	0.0254836	0.00370072	5.734e-12	-0.024	0.017	0.17	-0.027	0.025	0.28
MONO%	rs2630709	T	A	0.0223222	0.00357709	4.366e-10	-0.022	0.016	0.18	0.048	0.025	0.048
MONO%	rs11190141	T	C	-0.0383326	0.00368334	2.303e-25	0.022	0.017	0.19	0.0011	0.025	0.96
MONO%	rs12573330	C	A	0.0271605	0.00459525	3.409e-09	-0.028	0.021	0.19	-0.0094	0.031	0.76
MONO%	rs61863818	T	C	0.0333238	0.0040955	4.062e-16	0.024	0.019	0.19	0.0023	0.028	0.93
MONO%	rs2213290	T	C	0.0439436	0.00363157	1.051e-33	-0.021	0.017	0.2	0.035	0.025	0.16
MONO%	rs55793580	T	C	0.0420529	0.00492105	1.28e-17	0.029	0.022	0.2	-0.034	0.034	0.32
MONO%	rs73217470	G	A	0.0849343	0.00848617	1.398e-23	0.05	0.039	0.2	-0.0012	0.058	0.98
MONO%	rs141903485	T	G	0.15014	0.0211201	1.17e-12	-0.14	0.11	0.21	0.098	0.16	0.55
MONO%	rs55683935	G	T	-0.109704	0.00920405	9.407e-33	0.052	0.042	0.21	0.057	0.062	0.36
MONO%	rs150449635	C	T	0.144611	0.012342	1.043e-31	-0.071	0.058	0.22	-0.17	0.086	0.044
MONO%	rs35979828	T	C	-0.0499144	0.0069707	8.033e-13	-0.039	0.032	0.23	0.011	0.048	0.82
MONO%	rs5769707	T	G	0.022974	0.00365818	3.382e-10	0.02	0.017	0.23	-0.001	0.025	0.97
MONO%	rs12718731	G	A	-0.0284623	0.00365002	6.298e-15	0.02	0.017	0.24	-0.011	0.025	0.66
MONO%	rs45577137	G	A	-0.0763807	0.00892385	1.137e-17	0.049	0.042	0.24	-0.0032	0.062	0.96
MONO%	rs11879798	A	G	-0.0472377	0.0036754	8.337e-38	0.019	0.017	0.25	0.0037	0.025	0.88
MONO%	rs1105527	T	C	-0.0236899	0.00360987	5.29e-11	-0.019	0.017	0.26	0.018	0.025	0.48
MONO%	rs142552223	A	G	-0.0535331	0.0091704	5.296e-09	0.047	0.042	0.27	-0.078	0.063	0.22
MONO%	rs149698681	C	G	0.088235	0.0123248	8.119e-13	0.064	0.058	0.27	0.077	0.086	0.37
MONO%	rs1870028	T	C	-0.113312	0.00692768	3.915e-60	0.035	0.031	0.27	0.0084	0.047	0.86
MONO%	rs10732976	A	G	0.0319706	0.00389941	2.428e-16	-0.019	0.018	0.28	-0.041	0.027	0.12
MONO%	rs10844682	C	T	-0.0263773	0.00377763	2.9e-12	-0.018	0.017	0.28	-0.015	0.026	0.56
MONO%	rs10937764	C	T	0.0538722	0.00626477	8.025e-18	-0.03	0.028	0.28	-0.059	0.042	0.16
MONO%	rs2010054	G	A	0.0851389	0.00360848	4.43e-123	-0.018	0.017	0.29	-0.021	0.025	0.4
MONO%	rs34075341	A	G	-0.0575969	0.00939903	8.901e-10	-0.046	0.043	0.29	0.044	0.065	0.5
MONO%	rs62446306	C	T	0.026504	0.00437254	1.349e-09	-0.021	0.02	0.31	0.0053	0.03	0.86
MONO%	rs2846630	A	G	-0.0346578	0.00373116	1.561e-20	0.017	0.017	0.32	-0.0057	0.025	0.82
MONO%	rs10739695	G	A	-0.0233909	0.00359472	7.666e-11	0.016	0.017	0.33	0.0077	0.025	0.75
MONO%	rs9970896	T	A	-0.0382785	0.00566373	1.394e-11	-0.025	0.026	0.34	-0.059	0.039	0.13
MONO%	chr4:84151427	C	T	-0.026238	0.00375572	2.825e-12	0.016	0.017	0.35	-0.029	0.026	0.26
MONO%	rs28500514	C	T	-0.083356	0.00361137	7.09e-118	0.015	0.017	0.35	0.0083	0.025	0.74
MONO%	rs55799208	A	G	0.234369	0.0356571	4.936e-11	0.14	0.15	0.35	0.46	0.23	0.043
MONO%	rs7212590	T	C	-0.0585395	0.00655894	4.451e-19	-0.028	0.03	0.36	-0.075	0.045	0.097
MONO%	rs80109907	A	C	-0.106909	0.0182759	4.924e-09	-0.078	0.088	0.38	0.067	0.13	0.61
MONO%	rs12480732	T	C	0.063146	0.00406352	1.867e-54	0.016	0.019	0.4	-0.0024	0.028	0.93
MONO%	rs915125	T	C	0.0405607	0.00398465	2.455e-24	-0.015	0.018	0.4	-0.017	0.027	0.54
MONO%	chr4:145886139	C	G	-0.0223562	0.00368014	1.241e-09	-0.014	0.017	0.41	-0.037	0.025	0.14
MONO%	rs11641153	G	A	0.0875067	0.00428222	8.19e-93	-0.016	0.019	0.41	0.008	0.029	0.78
MONO%	rs12874404	G	A	-0.0577854	0.00789679	2.525e-13	-0.03	0.036	0.41	0.12	0.054	0.032
MONO%	rs184721335	G	T	-0.195403	0.0299749	7.083e-11	-0.11	0.13	0.41	-0.28	0.19	0.15
MONO%	rs42044	G	T	-0.0438183	0.00399852	6.041e-28	0.015	0.018	0.41	-0.017	0.027	0.53
MONO%	rs4917131	G	A	-0.057578	0.00459699	5.439e-36	-0.017	0.021	0.42	-0.0075	0.031	0.81
MONO%	rs2361763	T	C	0.0625154	0.00361006	3.502e-67	-0.013	0.016	0.43	0.022	0.025	0.36
MONO%	rs56068891	G	A	-0.0489765	0.00519086	3.905e-21	-0.019	0.024	0.43	-0.071	0.036	0.048
MONO%	rs11204677	G	C	-0.0481697	0.00358057	2.954e-41	-0.013	0.016	0.45	0.019	0.025	0.43
MONO%	rs4626924	T	C	-0.0323774	0.00363264	4.97e-19	-0.013	0.017	0.45	0.013	0.025	0.59
MONO%	rs1077667	T	C	-0.0287329	0.00437606	5.171e-11	-0.015	0.02	0.46	-0.0074	0.03	0.8
MONO%	rs77572283	C	T	0.0555353	0.00403971	5.284e-43	0.013	0.018	0.46	0.026	0.027	0.33
MONO%	rs138303849	C	G	0.0244282	0.00419509	5.778e-09	0.014	0.019	0.47	-0.031	0.029	0.29
MONO%	rs149007767	T	C	-0.0951641	0.00509205	6.114e-78	-0.017	0.023	0.47	0.046	0.034	0.17
MONO%	rs4808047	C	T	-0.0356335	0.00491132	4.005e-13	0.016	0.022	0.47	-0.026	0.034	0.44
MONO%	rs114050631	T	C	0.118952	0.0193082	7.241e-10	-0.058	0.082	0.48	0.063	0.12	0.6
MONO%	rs4325427	T	C	-0.0325382	0.00393797	1.425e-16	-0.013	0.018	0.48	0.012	0.027	0.66
MONO%	rs2221651	A	G	-0.0293698	0.00485589	1.464e-09	-0.015	0.022	0.49	0.004	0.033	0.9
MONO%	rs7785014	C	T	-0.025365	0.00382014	3.141e-11	0.012	0.018	0.5	0.0029	0.026	0.91
MONO%	rs78697948	G	A	0.0790143	0.0069134	2.99e-30	-0.021	0.032	0.5	0.011	0.047	0.82
MONO%	chr6:31333444	A	G	-0.0521195	0.00653617	1.536e-15	-0.02	0.03	0.51	0.0085	0.045	0.85
MONO%	rs6677530	G	A	-0.0332437	0.00486764	8.519e-12	0.015	0.022	0.51	0.061	0.033	0.068
MONO%	rs16850073	T	C	-0.0267562	0.00369839	4.671e-13	0.011	0.017	0.52	0.0019	0.025	0.94
MONO%	rs2065504	T	G	0.0211535	0.00355901	2.788e-09	0.011	0.016	0.52	0.033	0.024	0.17
MONO%	rs112661564	T	C	0.0404303	0.00393191	8.441e-25	-0.011	0.018	0.53	-0.014	0.027	0.6
MONO%	rs11137087	G	A	-0.0387136	0.00370142	1.331e-25	0.01	0.017	0.54	-0.0062	0.025	0.81
MONO%	rs901705	G	T	-0.0291822	0.00382335	2.3e-14	-0.011	0.018	0.54	0.0067	0.026	0.8
MONO%	rs56068469	G	A	-0.0454425	0.00478257	2.065e-21	-0.013	0.022	0.55	0.021	0.033	0.52
MONO%	rs1055348	G	T	-0.0560931	0.00579114	3.458e-22	-0.015	0.027	0.57	-0.017	0.04	0.67
MONO%	rs4689592	T	A	-0.0314756	0.00462819	1.04e-11	0.012	0.021	0.57	0.004	0.032	0.9
MONO%	rs113646461	C	T	0.139778	0.00667712	2.63e-97	0.017	0.03	0.58	-0.022	0.046	0.63
MONO%	rs2228467	C	T	0.155262	0.00740147	1.06e-97	0.019	0.034	0.58	-0.013	0.051	0.81
MONO%	rs907612	T	C	-0.0267024	0.00369392	4.875e-13	0.0088	0.017	0.6	-0.00064	0.025	0.98
MONO%	rs246395	C	T	-0.0545899	0.00381309	1.727e-46	0.0088	0.017	0.61	0.0081	0.026	0.76
MONO%	rs11581846	A	G	0.0374253	0.00618243	1.417e-09	0.014	0.029	0.62	0.022	0.043	0.61
MONO%	rs1818690	G	C	-0.0487226	0.00403418	1.39e-33	-0.0091	0.018	0.62	0.00084	0.028	0.98
MONO%	rs800888	C	T	0.0375557	0.00361502	2.789e-25	-0.0077	0.017	0.64	-0.022	0.025	0.37
MONO%	rs6457807	C	T	0.0383426	0.0046996	3.387e-16	0.0099	0.022	0.65	0.018	0.032	0.59
MONO%	rs6772849	C	T	0.0836104	0.00371265	2.62e-112	0.0078	0.017	0.65	-0.017	0.025	0.5
MONO%	rs11725704	G	A	-0.0377475	0.0036782	1.04e-24	0.0074	0.017	0.66	0.014	0.025	0.57
MONO%	rs115427247	T	C	-0.130333	0.0104579	1.193e-35	0.021	0.048	0.67	-0.014	0.072	0.85
MONO%	rs3760960	G	A	-0.0324705	0.00542783	2.201e-09	0.011	0.025	0.67	0.055	0.037	0.14
MONO%	rs828999	A	G	-0.0207681	0.00357577	6.322e-09	-0.0071	0.016	0.67	0.014	0.025	0.57
MONO%	rs7826487	G	A	-0.0560296	0.0056099	1.727e-23	0.011	0.026	0.68	0.066	0.038	0.084
MONO%	chr7:73056750	C	T	0.0308444	0.00445302	4.31e-12	-0.0081	0.02	0.69	-0.072	0.03	0.018
MONO%	rs10885396	T	C	-0.0230341	0.00359202	1.431e-10	0.0065	0.016	0.69	-0.026	0.025	0.29
MONO%	rs140221307	C	T	-0.581211	0.0256198	6.16e-114	0.044	0.11	0.69	0.092	0.16	0.57
MONO%	rs60752752	G	A	0.0333382	0.00564024	3.405e-09	-0.01	0.026	0.7	0.0091	0.038	0.81
MONO%	rs7846314	T	A	-0.0467999	0.0045823	1.731e-24	0.008	0.021	0.7	-0.046	0.031	0.14
MONO%	rs4690295	G	A	-0.0242674	0.00382934	2.339e-10	0.0066	0.018	0.71	0.045	0.026	0.086
MONO%	rs4682868	T	A	-0.0468602	0.00364488	7.912e-38	-0.006	0.017	0.72	0.017	0.025	0.5
MONO%	rs3917932	G	C	0.0250441	0.00360866	3.921e-12	-0.0056	0.017	0.73	-0.034	0.025	0.17
MONO%	rs703108	T	C	0.0244352	0.00413173	3.338e-09	0.0061	0.019	0.75	0.028	0.028	0.32
MONO%	rs139974673	C	T	-0.070872	0.0113115	3.716e-10	-0.016	0.052	0.76	0.068	0.078	0.38
MONO%	rs1493209	A	G	-0.0317189	0.00364144	3.024e-18	0.0051	0.017	0.76	0.026	0.025	0.3
MONO%	rs10412449	A	G	0.0214564	0.00361035	2.798e-09	0.0049	0.017	0.77	0.013	0.025	0.59
MONO%	rs35669853	A	G	0.0266578	0.00451358	3.502e-09	0.0061	0.021	0.77	-0.05	0.031	0.1
MONO%	rs62143206	T	G	-0.0828785	0.00437456	4.804e-80	0.006	0.02	0.77	-0.0025	0.03	0.93
MONO%	chr15:86122779	C	T	-0.0234354	0.00379843	6.84e-10	0.005	0.017	0.78	0.015	0.026	0.56
MONO%	chr6:107441254	C	T	-0.025917	0.00382816	1.287e-11	0.0048	0.018	0.78	0.039	0.026	0.13
MONO%	rs10123393	C	T	0.14528	0.00427595	5.04e-253	0.0052	0.019	0.79	0.0011	0.029	0.97
MONO%	rs1800973	A	C	0.105686	0.00740859	3.601e-46	-0.009	0.034	0.79	0.005	0.051	0.92
MONO%	rs2014604	C	T	0.0236292	0.003567	3.487e-11	-0.0044	0.016	0.79	-0.012	0.024	0.63
MONO%	rs2275984	C	T	-0.0293058	0.00385661	2.988e-14	0.0045	0.018	0.8	0.024	0.026	0.37
MONO%	rs2673908	G	T	0.0246961	0.00358163	5.379e-12	-0.0042	0.016	0.8	-0.031	0.025	0.2
MONO%	rs921650	A	G	-0.0415151	0.0035651	2.438e-31	-0.0041	0.016	0.8	0.018	0.024	0.46
MONO%	rs12485444	A	T	-0.028056	0.00372907	5.329e-14	0.004	0.017	0.81	0.024	0.025	0.35
MONO%	rs138628047	C	T	0.176545	0.0215255	2.37e-16	-0.025	0.11	0.81	-0.063	0.16	0.69
MONO%	rs71636778	C	T	0.0329687	0.00479964	6.465e-12	-0.0053	0.022	0.81	0.027	0.033	0.41
MONO%	rs10781543	C	T	-0.0234422	0.00359983	7.414e-11	0.0037	0.017	0.82	-0.0069	0.025	0.78
MONO%	rs4760	G	A	0.0525952	0.00489512	6.297e-27	0.0048	0.022	0.83	0.016	0.033	0.62
MONO%	rs74480102	A	G	0.0707473	0.0087908	8.423e-16	0.0085	0.04	0.83	0.014	0.059	0.81
MONO%	rs34557412	G	A	-0.168474	0.0218379	1.212e-14	-0.018	0.096	0.85	-0.071	0.14	0.62
MONO%	rs4142441	G	A	0.0453345	0.00504414	2.528e-19	0.0043	0.023	0.85	-0.019	0.034	0.59
MONO%	rs10398	G	A	-0.0578247	0.00456529	9.107e-37	-0.0038	0.021	0.86	0.0061	0.031	0.84
MONO%	rs3735485	G	A	-0.0383383	0.00492375	6.894e-15	-0.004	0.023	0.86	-0.04	0.034	0.23
MONO%	rs17207368	A	G	0.0895069	0.0103979	7.422e-18	-0.0071	0.047	0.88	-0.044	0.07	0.53
MONO%	rs3796051	T	G	-0.0222091	0.00362201	8.693e-10	0.0025	0.017	0.88	0.0018	0.025	0.94
MONO%	rs4964677	C	T	0.029581	0.00365838	6.175e-16	0.0026	0.017	0.88	-0.00034	0.025	0.99
MONO%	rs17196752	T	C	-0.0736627	0.00457241	2.161e-58	0.0029	0.021	0.89	0.029	0.031	0.35
MONO%	rs56330463	C	T	0.0317856	0.00364271	2.642e-18	-0.0023	0.017	0.89	-0.0081	0.025	0.74
MONO%	rs11086102	C	G	0.03966	0.00370821	1.072e-26	-0.0021	0.017	0.9	0.0086	0.025	0.73
MONO%	rs1578862	C	T	0.02537	0.00367273	4.927e-12	0.002	0.017	0.9	0.011	0.025	0.65
MONO%	rs2224539	T	A	-0.0222093	0.00363918	1.042e-09	0.0021	0.017	0.9	-0.053	0.025	0.033
MONO%	rs605783	A	T	-0.0219189	0.00356377	7.725e-10	0.002	0.016	0.9	-0.0049	0.024	0.84
MONO%	rs3809822	G	C	0.0264869	0.00413704	1.53e-10	-0.0022	0.019	0.91	-0.0031	0.028	0.91
MONO%	rs61916675	G	A	0.0218579	0.00378693	7.837e-09	0.0019	0.017	0.91	0.046	0.026	0.077
MONO%	rs72973711	T	A	0.062905	0.0072061	2.56e-18	0.0034	0.033	0.92	0.048	0.049	0.33
MONO%	rs823143	C	A	0.0222925	0.00357237	4.368e-10	-0.0016	0.017	0.92	0.00033	0.025	0.99
MONO%	rs55757919	T	C	0.0381001	0.00432845	1.341e-18	-0.0017	0.02	0.93	-0.05	0.029	0.089
MONO%	rs6796	C	T	0.055922	0.00397042	4.72e-45	0.0016	0.018	0.93	-0.018	0.027	0.52
MONO%	rs2680706	G	A	0.0341757	0.00400741	1.488e-17	-0.0014	0.018	0.94	-0.012	0.027	0.67
MONO%	rs144412371	G	C	-0.0567179	0.0094369	1.853e-09	0.0028	0.043	0.95	0.095	0.064	0.14
MONO%	rs75479997	T	G	-0.0548572	0.00563609	2.176e-22	0.0014	0.026	0.95	-0.0015	0.038	0.97
MONO%	rs9906695	T	C	-0.0286521	0.00431397	3.101e-11	-0.0013	0.02	0.95	0.02	0.029	0.5
MONO%	rs28498283	T	A	0.0333701	0.00412285	5.777e-16	-0.00096	0.019	0.96	-0.0064	0.028	0.82
MONO%	rs10197805	C	T	-0.040378	0.00494094	3.03e-16	0.00074	0.022	0.97	0.015	0.033	0.65
MONO%	rs34042186	A	G	-0.0538101	0.00542046	3.169e-23	-0.00083	0.025	0.97	-0.014	0.037	0.71
MONO%	rs6141668	T	C	-0.035979	0.00371103	3.161e-22	0.00056	0.017	0.97	0.0083	0.025	0.74
MONO%	rs9555596	C	T	0.02646	0.0036845	6.898e-13	-0.00065	0.017	0.97	0.013	0.025	0.61
MONO%	rs395498	G	A	-0.0859306	0.00375367	5.53e-116	0.00045	0.017	0.98	-0.02	0.026	0.44
MONO%	rs4795419	A	G	-0.0693653	0.0036387	5.104e-81	0.00051	0.017	0.98	0.0071	0.025	0.78
MONO%	rs540639423	T	C	0.14507	0.0210752	5.843e-12	0.0026	0.091	0.98	-0.056	0.14	0.68
MONO%	rs730775	G	A	-0.0230361	0.00359932	1.553e-10	0.00047	0.017	0.98	-0.021	0.025	0.4
MONO%	rs3784526	A	G	-0.0412511	0.0057714	8.837e-13	-0.00041	0.026	0.99	-0.034	0.039	0.39
MONO%	rs6912958	A	G	0.0218533	0.00360094	1.289e-09	8.5e-05	0.017	0.99	0.034	0.025	0.17
MONO%	chr10:26727392	GA	G	0.0212891	0.00363034	4.512e-09	NA	NA	NA	NA	NA	NA
MONO%	chr11:47274685	CGTGTGTGTGTGTGTGTGTGTGTGTGT	C	0.0411308	0.00622277	3.85e-11	NA	NA	NA	NA	NA	NA
MONO%	chr15:75139426	G	A	-0.0237608	0.00361284	4.808e-11	NA	NA	NA	NA	NA	NA
MONO%	chr20:30316614	CAA	C	-0.0282271	0.00420751	1.963e-11	NA	NA	NA	NA	NA	NA
MONO%	chr2:111753076	CAAAAAAAAA	C	-0.0567032	0.00545421	2.58e-25	NA	NA	NA	NA	NA	NA
MONO%	chr2:127879500	CTTG	C	-0.0458984	0.00760319	1.573e-09	NA	NA	NA	NA	NA	NA
MONO%	chr6:31229930	T	C	-0.0600596	0.00453071	4.158e-40	NA	NA	NA	NA	NA	NA
MONO%	chr6:31508452	G	GA	-0.0267938	0.00369302	4.009e-13	NA	NA	NA	NA	NA	NA
MONO%	chr6:32586998	G	C	0.0209205	0.00356122	4.24e-09	NA	NA	NA	NA	NA	NA
MONO%	rs10562650	C	CTT	0.11439	0.00359095	1.12e-222	NA	NA	NA	NA	NA	NA
MONO%	rs111231601	C	T	-0.0709348	0.0123065	8.214e-09	NA	NA	NA	NA	NA	NA
MONO%	rs11336847	A	AT	0.0449991	0.00366415	1.147e-34	NA	NA	NA	NA	NA	NA
MONO%	rs113899791	TGGTGGCTGCA	T	-0.117916	0.00367216	3.11e-226	NA	NA	NA	NA	NA	NA
MONO%	rs12151289	C	G	-0.0925428	0.0104511	8.384e-19	NA	NA	NA	NA	NA	NA
MONO%	rs12916091	G	T	0.0389908	0.00359809	2.311e-27	NA	NA	NA	NA	NA	NA
MONO%	rs12924604	A	G	-0.0334951	0.00446087	5.974e-14	NA	NA	NA	NA	NA	NA
MONO%	rs13417564	T	G	0.0254619	0.00361217	1.803e-12	NA	NA	NA	NA	NA	NA
MONO%	rs138177673	CTCTT	C	-0.026302	0.00369438	1.084e-12	NA	NA	NA	NA	NA	NA
MONO%	rs139876400	A	ATG	0.0401419	0.00624023	1.253e-10	NA	NA	NA	NA	NA	NA
MONO%	rs144110170	A	AC	0.0436439	0.00542841	8.99e-16	NA	NA	NA	NA	NA	NA
MONO%	rs144322196	G	GT	-0.0856466	0.011468	8.122e-14	NA	NA	NA	NA	NA	NA
MONO%	rs144387335	A	ATCT	0.0450171	0.00411622	7.711e-28	NA	NA	NA	NA	NA	NA
MONO%	rs146201400	GA	G	0.0336564	0.00416963	6.928e-16	NA	NA	NA	NA	NA	NA
MONO%	rs147817069	A	ATAGT	0.0446853	0.00360449	2.71e-35	NA	NA	NA	NA	NA	NA
MONO%	rs1663626	A	C	0.0215788	0.00365466	3.538e-09	NA	NA	NA	NA	NA	NA
MONO%	rs16895831	T	C	-0.0280916	0.00446472	3.136e-10	NA	NA	NA	NA	NA	NA
MONO%	rs182968886	A	G	-0.0378134	0.00580463	7.301e-11	NA	NA	NA	NA	NA	NA
MONO%	rs201697372	G	GATGAA	-0.0236175	0.00374549	2.871e-10	NA	NA	NA	NA	NA	NA
MONO%	rs28574727	T	C	-0.0367303	0.00458924	1.209e-15	NA	NA	NA	NA	NA	NA
MONO%	rs3216780	GC	G	0.0336979	0.00366009	3.358e-20	NA	NA	NA	NA	NA	NA
MONO%	rs34293785	C	T	0.0234506	0.00371102	2.629e-10	NA	NA	NA	NA	NA	NA
MONO%	rs34778241	TG	T	-0.0303183	0.00395406	1.752e-14	NA	NA	NA	NA	NA	NA
MONO%	rs34993178	AT	A	-0.158975	0.00741834	7.01e-102	NA	NA	NA	NA	NA	NA
MONO%	rs35928002	G	A	-0.030558	0.00397397	1.477e-14	NA	NA	NA	NA	NA	NA
MONO%	rs375246367	C	CTT	0.0514505	0.00403419	2.976e-37	NA	NA	NA	NA	NA	NA
MONO%	rs377741153	CT	C	0.100314	0.00968241	3.754e-25	NA	NA	NA	NA	NA	NA
MONO%	rs4664330	C	G	-0.0242195	0.00383907	2.814e-10	NA	NA	NA	NA	NA	NA
MONO%	rs531425523	C	T	0.473852	0.0792994	2.294e-09	NA	NA	NA	NA	NA	NA
MONO%	rs539389645	CT	C	-0.0370048	0.00553757	2.349e-11	NA	NA	NA	NA	NA	NA
MONO%	rs543811905	CA	C	-0.0304442	0.00490832	5.555e-10	NA	NA	NA	NA	NA	NA
MONO%	rs547770310	C	CAA	0.0234207	0.00362492	1.04e-10	NA	NA	NA	NA	NA	NA
MONO%	rs563592774	A	C	-0.0290094	0.00387772	7.373e-14	NA	NA	NA	NA	NA	NA
MONO%	rs5827412	T	TAGAAAAAAA	-0.0395207	0.00362739	1.217e-27	NA	NA	NA	NA	NA	NA
MONO%	rs587611953	A	C	-0.0363127	0.00536561	1.309e-11	NA	NA	NA	NA	NA	NA
MONO%	rs7480524	C	T	-0.0496221	0.00357049	6.527e-44	NA	NA	NA	NA	NA	NA
MONO%	rs76648483	T	A	-0.0851886	0.00407668	5.75e-97	NA	NA	NA	NA	NA	NA
MONO%	rs770414535	G	GAA	-0.0282774	0.00425376	2.979e-11	NA	NA	NA	NA	NA	NA
MONO%	rs771670216	C	CT	-0.0270978	0.0038113	1.162e-12	NA	NA	NA	NA	NA	NA
MONO%	rs779565896	ATAAG	A	-0.0246658	0.00417485	3.459e-09	NA	NA	NA	NA	NA	NA
NEUT%	rs7734992	C	T	0.0245725	0.00369735	3.012e-11	0.056	0.017	0.00081	0.027	0.025	0.28
NEUT%	rs2239630	G	A	-0.0212082	0.00361119	4.282e-09	-0.039	0.017	0.018	0.0013	0.025	0.96
NEUT%	rs16978075	C	T	0.0375036	0.00574662	6.746e-11	-0.056	0.026	0.032	0.042	0.039	0.28
NEUT%	rs11085727	T	C	-0.0245699	0.00392797	3.972e-10	0.037	0.018	0.039	-0.029	0.027	0.27
NEUT%	rs2341873	C	T	-0.023494	0.0039225	2.104e-09	0.035	0.018	0.049	0.025	0.027	0.34
NEUT%	rs385893	C	T	0.0243901	0.00357017	8.394e-12	0.031	0.016	0.06	-0.032	0.024	0.18
NEUT%	rs12296430	C	G	-0.0423973	0.00460684	3.477e-20	-0.039	0.021	0.062	0.0067	0.031	0.83
NEUT%	rs34599082	T	C	-0.134659	0.0153109	1.431e-18	0.13	0.071	0.063	-0.051	0.1	0.63
NEUT%	rs5757906	T	C	0.0240127	0.00411672	5.445e-09	0.034	0.019	0.07	0.033	0.028	0.24
NEUT%	rs2150052	T	A	0.0225223	0.00358151	3.206e-10	0.028	0.016	0.093	0.023	0.024	0.34
NEUT%	rs138952514	A	G	-0.109245	0.0172949	2.674e-10	0.13	0.078	0.1	0.23	0.12	0.053
NEUT%	rs12977417	A	T	0.0288388	0.0048922	3.75e-09	0.034	0.021	0.11	-0.0018	0.032	0.96
NEUT%	rs73017399	C	G	-0.0259594	0.0041813	5.351e-10	0.03	0.019	0.11	0.037	0.029	0.2
NEUT%	rs56388170	T	G	0.0615406	0.00396571	2.614e-54	0.028	0.018	0.12	0.034	0.027	0.21
NEUT%	rs8079549	T	G	0.0221829	0.00363025	9.927e-10	-0.025	0.017	0.12	-0.038	0.025	0.12
NEUT%	rs11625487	C	G	-0.0267882	0.00459024	5.35e-09	0.032	0.021	0.13	0.014	0.031	0.66
NEUT%	rs6563831	T	C	0.0230438	0.0037652	9.345e-10	-0.026	0.017	0.13	-0.049	0.026	0.057
NEUT%	rs9532679	C	A	0.0348511	0.00507641	6.635e-12	-0.033	0.023	0.15	0.013	0.034	0.71
NEUT%	rs149110519	T	C	-0.082665	0.00985664	4.998e-17	0.063	0.044	0.16	-0.048	0.067	0.47
NEUT%	rs11966931	A	G	0.0249072	0.00423498	4.07e-09	0.026	0.019	0.17	0.012	0.029	0.67
NEUT%	rs71298382	G	A	-0.075616	0.011628	7.876e-11	-0.069	0.053	0.19	-0.058	0.079	0.46
NEUT%	rs11668719	C	T	0.0272295	0.00356791	2.315e-14	0.021	0.016	0.2	-0.023	0.024	0.35
NEUT%	rs200436316	GTCCTCCTCT	G	0.0593627	0.00848251	2.592e-12	0.15	0.12	0.2	0.27	0.18	0.14
NEUT%	rs36084354	A	G	0.0433124	0.00616483	2.13e-12	-0.036	0.028	0.2	0.027	0.042	0.52
NEUT%	rs2158799	G	C	0.0452574	0.00369081	1.446e-34	-0.021	0.017	0.22	-0.044	0.025	0.082
NEUT%	rs6421984	C	T	0.0370516	0.00356836	2.951e-25	-0.02	0.016	0.22	0.028	0.024	0.25
NEUT%	rs4328821	G	A	0.0852704	0.00573444	5.17e-50	0.032	0.026	0.23	0.048	0.04	0.23
NEUT%	rs10152831	T	C	-0.0285584	0.00441227	9.64e-11	-0.024	0.02	0.24	-0.012	0.03	0.7
NEUT%	rs45577137	G	A	0.0647553	0.00894454	4.499e-13	0.049	0.042	0.24	-0.0032	0.062	0.96
NEUT%	rs9937943	C	G	0.0268429	0.00430655	4.575e-10	0.022	0.02	0.26	-0.029	0.029	0.33
NEUT%	rs11881751	A	G	-0.0293054	0.00426377	6.281e-12	-0.022	0.02	0.27	-0.031	0.029	0.28
NEUT%	rs674424	C	T	0.0245625	0.00411971	2.489e-09	-0.021	0.019	0.27	0.0044	0.028	0.88
NEUT%	rs11800059	T	C	0.0315578	0.00356875	9.334e-19	-0.018	0.016	0.28	0.029	0.024	0.23
NEUT%	rs11769630	A	T	0.0532621	0.00691136	1.294e-14	0.033	0.031	0.29	0.0089	0.047	0.85
NEUT%	rs56378716	G	A	0.126283	0.0159109	2.073e-15	0.074	0.072	0.3	0.099	0.11	0.36
NEUT%	rs1864585	G	A	-0.027917	0.00408505	8.261e-12	-0.018	0.019	0.33	-0.013	0.028	0.63
NEUT%	chr6:31312059	C	G	0.0275325	0.00373198	1.613e-13	-0.017	0.017	0.34	-0.082	0.025	0.0013
NEUT%	rs2717547	G	T	-0.0267355	0.00414021	1.064e-10	-0.018	0.019	0.35	-0.023	0.028	0.42
NEUT%	rs55799208	A	G	-0.371027	0.0357042	2.705e-25	0.14	0.15	0.35	0.46	0.23	0.043
NEUT%	rs7537229	A	G	0.0593068	0.0058384	3.051e-24	-0.025	0.027	0.36	-0.051	0.04	0.2
NEUT%	rs59395276	C	T	0.0256747	0.00383431	2.141e-11	0.015	0.018	0.38	-0.029	0.026	0.27
NEUT%	rs6426558	T	G	-0.0270498	0.00356279	3.143e-14	0.014	0.016	0.38	0.013	0.024	0.6
NEUT%	rs10171849	C	A	0.0240838	0.00366996	5.294e-11	-0.014	0.017	0.39	-0.0066	0.025	0.79
NEUT%	rs2006788	G	T	-0.0238462	0.00387871	7.848e-10	0.015	0.018	0.4	0.039	0.026	0.14
NEUT%	rs915125	T	C	-0.023704	0.00399086	2.858e-09	-0.015	0.018	0.4	-0.017	0.027	0.54
NEUT%	rs6911302	C	A	0.0295494	0.00360011	2.251e-16	0.013	0.016	0.41	0.0032	0.025	0.9
NEUT%	rs1250569	C	T	-0.0219028	0.00362399	1.505e-09	0.012	0.017	0.46	-0.0035	0.025	0.89
NEUT%	rs5763821	C	A	-0.0221308	0.00359454	7.423e-10	0.013	0.017	0.46	0.0012	0.025	0.96
NEUT%	rs149007767	T	C	0.0364127	0.00509748	9.113e-13	-0.017	0.023	0.47	0.046	0.034	0.17
NEUT%	rs61750929	T	C	0.0586507	0.00778077	4.776e-14	-0.026	0.036	0.47	-0.06	0.053	0.26
NEUT%	rs939960	A	G	-0.0270296	0.00423469	1.738e-10	-0.014	0.019	0.47	0.022	0.029	0.44
NEUT%	rs114050631	T	C	-0.138578	0.0193648	8.296e-13	-0.058	0.082	0.48	0.063	0.12	0.6
NEUT%	rs12239046	C	T	0.0220212	0.00368762	2.348e-09	0.011	0.017	0.51	-0.041	0.025	0.1
NEUT%	rs4761234	C	T	0.0243062	0.00357867	1.106e-11	0.011	0.016	0.51	-0.0076	0.024	0.75
NEUT%	rs7655441	T	C	0.0275135	0.00401695	7.419e-12	0.012	0.019	0.51	0.0091	0.028	0.74
NEUT%	rs2065500	G	A	0.0313023	0.00486921	1.288e-10	0.015	0.022	0.52	0.018	0.033	0.59
NEUT%	rs3789088	C	G	0.0319946	0.00478163	2.214e-11	-0.014	0.022	0.53	0.02	0.033	0.54
NEUT%	rs9487023	G	A	0.0265813	0.0035879	1.277e-13	0.01	0.016	0.53	-0.023	0.025	0.35
NEUT%	rs1035142	G	T	-0.0253818	0.00370432	7.285e-12	-0.011	0.017	0.54	0.0052	0.025	0.84
NEUT%	rs9630089	A	G	0.0228719	0.00368463	5.388e-10	-0.01	0.017	0.54	0.031	0.025	0.21
NEUT%	rs11150589	C	T	-0.0245249	0.00361765	1.208e-11	0.0098	0.016	0.55	-0.01	0.025	0.68
NEUT%	rs875622	G	A	0.056111	0.00426795	1.769e-39	-0.012	0.019	0.55	-0.0036	0.029	0.9
NEUT%	rs4841132	G	A	0.0410172	0.00618125	3.229e-11	-0.016	0.028	0.56	0.014	0.042	0.74
NEUT%	rs74253465	A	T	-0.0351549	0.00515315	8.977e-12	-0.013	0.024	0.58	-0.025	0.035	0.47
NEUT%	rs386520795	A	G	0.0448733	0.0071988	4.563e-10	-0.017	0.033	0.61	0.018	0.049	0.71
NEUT%	rs445	T	C	-0.0423901	0.00604193	2.283e-12	-0.014	0.028	0.62	-0.13	0.042	0.0026
NEUT%	rs9310400	T	C	0.027159	0.00381213	1.046e-12	0.0085	0.018	0.62	-0.033	0.026	0.2
NEUT%	rs112203773	A	C	-0.0381765	0.00648872	4.016e-09	-0.015	0.03	0.63	0.011	0.044	0.81
NEUT%	rs636487	C	G	0.0220357	0.00377095	5.11e-09	-0.0083	0.017	0.63	-0.0091	0.026	0.72
NEUT%	rs11725704	G	A	0.0537751	0.00368159	2.553e-48	0.0074	0.017	0.66	0.014	0.025	0.57
NEUT%	rs11741826	C	G	-0.0219945	0.00360408	1.043e-09	-0.0071	0.017	0.67	-0.066	0.025	0.0073
NEUT%	rs10423726	A	C	0.0377711	0.0038544	1.132e-22	-0.0071	0.017	0.68	-0.041	0.026	0.11
NEUT%	rs115340020	A	G	0.0713741	0.0106627	2.174e-11	0.02	0.049	0.68	-0.037	0.073	0.61
NEUT%	rs7210990	A	C	-0.0420991	0.00357531	5.256e-32	-0.0068	0.016	0.68	-0.021	0.024	0.38
NEUT%	chr19:3179884	T	G	-0.182697	0.0229283	1.61e-15	-0.04	0.099	0.69	0.076	0.15	0.6
NEUT%	rs3176789	T	C	0.0429251	0.00399013	5.445e-27	-0.007	0.018	0.7	0.0094	0.027	0.73
NEUT%	rs5998509	T	C	0.0283897	0.00456403	4.962e-10	-0.008	0.021	0.7	0.029	0.031	0.36
NEUT%	rs10099921	C	G	0.0255584	0.00377168	1.232e-11	0.0061	0.017	0.72	0.028	0.026	0.27
NEUT%	rs2814778	C	T	-0.278396	0.0415157	2.003e-11	0.08	0.23	0.73	-0.059	0.35	0.86
NEUT%	rs3917932	G	C	-0.0362079	0.00361586	1.328e-23	-0.0056	0.017	0.73	-0.034	0.025	0.17
NEUT%	chr1:36952851	A	G	0.132715	0.0171442	9.859e-15	0.026	0.079	0.74	-0.078	0.12	0.51
NEUT%	rs2110070	A	C	0.0228689	0.00389858	4.465e-09	0.0053	0.018	0.77	-0.025	0.026	0.35
NEUT%	rs16904123	T	G	0.03272	0.00458242	9.31e-13	-0.0057	0.021	0.79	0.01	0.031	0.74
NEUT%	rs149290349	A	G	0.0870476	0.00689596	1.577e-36	-0.008	0.031	0.8	-0.077	0.047	0.099
NEUT%	rs146890554	T	C	-0.116692	0.0157582	1.31e-13	0.017	0.071	0.81	-0.054	0.1	0.61
NEUT%	rs4760	G	A	-0.0591609	0.0049021	1.55e-33	0.0048	0.022	0.83	0.016	0.033	0.62
NEUT%	chr10:45961020	T	C	0.043488	0.00704723	6.789e-10	-0.0054	0.032	0.87	-0.0038	0.048	0.94
NEUT%	rs10761731	T	A	-0.0240605	0.00361389	2.78e-11	-0.0025	0.017	0.88	0.0057	0.025	0.82
NEUT%	rs56330463	C	T	-0.0394236	0.00364706	3.096e-27	-0.0023	0.017	0.89	-0.0081	0.025	0.74
NEUT%	rs11557154	T	C	-0.0318987	0.00534048	2.329e-09	0.003	0.024	0.9	-0.00022	0.036	0.99
NEUT%	rs6589939	G	A	-0.0323586	0.0036774	1.377e-18	0.0022	0.017	0.9	-0.0087	0.025	0.73
NEUT%	rs13190036	G	A	-0.0393082	0.00582381	1.483e-11	-0.0023	0.027	0.93	0.045	0.04	0.25
NEUT%	rs12908814	G	C	0.0233646	0.00368757	2.357e-10	0.0013	0.017	0.94	-0.05	0.025	0.05
NEUT%	rs456205	A	G	0.0258164	0.00406194	2.075e-10	0.0014	0.019	0.94	-0.069	0.028	0.013
NEUT%	rs6866344	G	T	0.0247182	0.00399816	6.314e-10	0.0014	0.018	0.94	-0.0059	0.027	0.83
NEUT%	rs2713579	A	G	-0.025545	0.00378779	1.54e-11	0.00085	0.017	0.96	-0.0046	0.026	0.86
NEUT%	rs12440045	C	A	-0.0262759	0.00362759	4.377e-13	-0.0006	0.017	0.97	-0.028	0.025	0.26
NEUT%	rs1800961	T	C	-0.0664361	0.0102634	9.6e-11	-0.0017	0.047	0.97	0.0011	0.07	0.99
NEUT%	rs12602172	A	G	0.0892211	0.00364328	1.92e-132	0.00051	0.017	0.98	0.0076	0.025	0.76
NEUT%	rs2518491	T	C	-0.026513	0.00402394	4.434e-11	-0.00054	0.018	0.98	-0.065	0.028	0.018
NEUT%	rs2954021	G	A	0.0251377	0.00356364	1.739e-12	-0.00021	0.016	0.99	-0.023	0.024	0.34
NEUT%	rs7168592	T	C	0.0426878	0.00577642	1.468e-13	-0.00027	0.026	0.99	-0.033	0.039	0.4
NEUT%	chr17:44303564	T	C	0.0338968	0.00437391	9.206e-15	NA	NA	NA	NA	NA	NA
NEUT%	chr6:29923423	T	C	0.0393899	0.00515924	2.261e-14	NA	NA	NA	NA	NA	NA
NEUT%	chr6:31341771	A	G	0.0314362	0.00371953	2.872e-17	NA	NA	NA	NA	NA	NA
NEUT%	chr6:32596540	G	T	-0.0266219	0.00448607	2.95e-09	NA	NA	NA	NA	NA	NA
NEUT%	rs10479009	G	T	-0.0274676	0.00457982	2.003e-09	NA	NA	NA	NA	NA	NA
NEUT%	rs111338191	AAATT	A	0.0513154	0.0036111	7.89e-46	NA	NA	NA	NA	NA	NA
NEUT%	rs113899791	TGGTGGCTGCA	T	0.0485598	0.0036805	9.525e-40	NA	NA	NA	NA	NA	NA
NEUT%	rs11469915	C	CTGTGTG	-0.0280823	0.00376564	8.818e-14	NA	NA	NA	NA	NA	NA
NEUT%	rs145445141	A	ATT	0.0286717	0.00440211	7.358e-11	NA	NA	NA	NA	NA	NA
NEUT%	rs147120681	C	CT	-0.0272701	0.00360435	3.852e-14	NA	NA	NA	NA	NA	NA
NEUT%	rs151286246	C	CT	-0.0367004	0.00408258	2.483e-19	NA	NA	NA	NA	NA	NA
NEUT%	rs16895831	T	C	0.0284886	0.00447147	1.876e-10	NA	NA	NA	NA	NA	NA
NEUT%	rs218243	G	A	0.0298549	0.00464114	1.254e-10	NA	NA	NA	NA	NA	NA
NEUT%	rs230501	C	A	0.0285224	0.00370663	1.415e-14	NA	NA	NA	NA	NA	NA
NEUT%	rs2734424	C	G	0.0357973	0.00539019	3.111e-11	NA	NA	NA	NA	NA	NA
NEUT%	rs3029439	CAA	C	0.0264111	0.0042536	5.328e-10	NA	NA	NA	NA	NA	NA
NEUT%	rs33942080	G	GA	-0.0427629	0.00383312	6.68e-29	NA	NA	NA	NA	NA	NA
NEUT%	rs34293785	C	T	-0.0276318	0.00371808	1.072e-13	NA	NA	NA	NA	NA	NA
NEUT%	rs34435647	C	CT	0.0236891	0.00369141	1.387e-10	NA	NA	NA	NA	NA	NA
NEUT%	rs34762051	C	CA	-0.083163	0.00370963	2.62e-111	NA	NA	NA	NA	NA	NA
NEUT%	rs34825241	G	GT	-0.0471187	0.00474673	3.191e-23	NA	NA	NA	NA	NA	NA
NEUT%	rs35440906	CA	C	0.0639525	0.00458469	3.184e-44	NA	NA	NA	NA	NA	NA
NEUT%	rs545836323	G	GAA	-0.0312789	0.00356041	1.561e-18	NA	NA	NA	NA	NA	NA
NEUT%	rs546941547	A	AAT	0.0334381	0.00358507	1.089e-20	NA	NA	NA	NA	NA	NA
NEUT%	rs55720021	T	G	0.0337717	0.00422221	1.259e-15	NA	NA	NA	NA	NA	NA
NEUT%	rs57383920	TA	T	0.0389809	0.00455579	1.165e-17	NA	NA	NA	NA	NA	NA
NEUT%	rs57960857	A	AT	0.0211155	0.00365849	7.85e-09	NA	NA	NA	NA	NA	NA
NEUT%	rs5839925	C	CT	0.0360913	0.00380399	2.361e-21	NA	NA	NA	NA	NA	NA
NEUT%	rs62312418	A	G	0.0431525	0.00366428	5.157e-32	NA	NA	NA	NA	NA	NA
NEUT%	rs62454712	C	T	-0.0432763	0.00419912	6.618e-25	NA	NA	NA	NA	NA	NA
NEUT%	rs68021656	GT	G	-0.0372562	0.0059246	3.208e-10	NA	NA	NA	NA	NA	NA
NEUT%	rs79461387	T	G	-0.0240943	0.00407149	3.262e-09	NA	NA	NA	NA	NA	NA
NEUT%	rs9300255	C	T	-0.0268348	0.00450786	2.635e-09	NA	NA	NA	NA	NA	NA
EO%	rs1586068	G	A	-0.0498041	0.00651846	2.164e-14	-0.096	0.03	0.0014	-0.0034	0.045	0.94
EO%	rs13062095	C	T	-0.0219758	0.00377583	5.88e-09	0.052	0.017	0.0025	0.032	0.026	0.22
EO%	chr3:169518455	C	T	0.0314423	0.00402772	5.881e-15	-0.056	0.018	0.0027	-0.065	0.028	0.018
EO%	rs10876864	A	G	-0.0271765	0.00358924	3.685e-14	-0.045	0.017	0.0068	-0.035	0.025	0.15
EO%	rs7174445	G	C	0.0251489	0.00389947	1.124e-10	-0.047	0.018	0.0079	-0.011	0.027	0.68
EO%	rs11613704	A	C	0.0296821	0.00445814	2.777e-11	-0.053	0.02	0.0087	-0.053	0.03	0.08
EO%	rs2182885	A	G	0.0311836	0.00364128	1.091e-17	-0.044	0.017	0.0088	0.028	0.025	0.26
EO%	rs2248116	A	C	0.0653606	0.00350521	1.343e-77	-0.043	0.017	0.01	-0.043	0.025	0.084
EO%	rs2239633	A	G	0.0398281	0.00355511	3.938e-29	-0.041	0.016	0.012	-0.0096	0.024	0.69
EO%	rs61894547	T	C	0.0817536	0.00822202	2.699e-23	-0.084	0.037	0.024	0.059	0.055	0.29
EO%	rs12599918	A	G	-0.0323563	0.00415258	6.604e-15	-0.042	0.019	0.027	-0.027	0.028	0.34
EO%	chr6:30069982	C	G	-0.0456101	0.00358472	4.381e-37	-0.035	0.016	0.036	-0.038	0.025	0.12
EO%	rs17758695	T	C	-0.0972643	0.0105188	2.315e-20	0.1	0.048	0.038	-0.049	0.072	0.49
EO%	chr2:8441735	G	C	-0.0336513	0.00392013	9.145e-18	0.037	0.018	0.04	0.0015	0.027	0.95
EO%	rs653178	T	C	-0.0828377	0.00355311	3.19e-120	0.033	0.016	0.046	0.01	0.024	0.68
EO%	rs114743735	G	C	0.0492696	0.00752862	5.977e-11	0.066	0.035	0.058	0.029	0.052	0.58
EO%	rs6684992	T	A	0.0418825	0.00548929	2.35e-14	-0.047	0.025	0.062	0.015	0.038	0.69
EO%	rs17484848	C	T	0.0677306	0.00588391	1.159e-30	-0.05	0.027	0.068	0.085	0.041	0.036
EO%	chr6:33045500	C	T	-0.0523189	0.00615836	1.969e-17	-0.05	0.028	0.074	-0.067	0.042	0.11
EO%	rs13223928	C	T	-0.0280947	0.00362493	9.16e-15	0.029	0.017	0.074	-0.019	0.025	0.43
EO%	rs7203459	C	T	-0.0502567	0.0041391	6.33e-34	0.034	0.019	0.077	0.049	0.028	0.087
EO%	rs12413946	C	T	0.074862	0.008163	4.691e-20	-0.066	0.037	0.078	-0.014	0.055	0.8
EO%	rs12408934	A	G	-0.0482927	0.00589975	2.711e-16	-0.046	0.027	0.083	-0.0015	0.04	0.97
EO%	chr10:94450233	T	G	-0.0275128	0.0036644	5.998e-14	0.027	0.017	0.099	0.023	0.025	0.35
EO%	rs410867	G	A	-0.0641656	0.00433187	1.217e-49	0.033	0.02	0.1	0.042	0.03	0.15
EO%	chr16:68294800	G	C	0.0234038	0.0039783	4.032e-09	-0.029	0.018	0.11	0.0031	0.027	0.91
EO%	chr6:31228540	G	T	-0.0404798	0.00631717	1.475e-10	-0.046	0.029	0.11	0.045	0.044	0.3
EO%	rs11204682	T	G	-0.0335505	0.00429473	5.628e-15	-0.03	0.02	0.13	0.042	0.029	0.15
EO%	rs960709	G	A	-0.0316072	0.00422051	6.943e-14	-0.029	0.019	0.13	-0.022	0.029	0.45
EO%	rs2078179	G	A	0.0673267	0.00433235	1.847e-54	0.029	0.02	0.14	-0.0029	0.03	0.92
EO%	rs2673803	T	C	-0.0285017	0.00372996	2.151e-14	0.025	0.017	0.14	0.024	0.025	0.35
EO%	rs4727027	A	G	0.0496423	0.00370659	6.645e-41	-0.024	0.017	0.16	-0.051	0.025	0.044
EO%	rs9504361	G	A	-0.0317451	0.00369167	8.033e-18	0.024	0.017	0.16	0.01	0.025	0.69
EO%	rs12274192	G	A	-0.0447736	0.00712461	3.292e-10	0.045	0.033	0.17	0.044	0.049	0.36
EO%	chr6:107444153	C	T	0.0358788	0.00364045	6.483e-23	-0.021	0.017	0.2	-0.0094	0.025	0.7
EO%	rs34226255	G	T	0.0315495	0.00399511	2.856e-15	-0.023	0.018	0.2	-0.014	0.027	0.61
EO%	rs35740288	A	T	-0.027393	0.00410114	2.4e-11	0.024	0.019	0.2	0.022	0.028	0.44
EO%	rs797680	T	G	-0.0243778	0.00366726	2.983e-11	0.022	0.017	0.2	0.03	0.025	0.23
EO%	rs9600235	T	C	-0.0289442	0.00496443	5.532e-09	0.029	0.023	0.2	-0.0072	0.034	0.83
EO%	rs111386720	A	G	-0.0513533	0.0060158	1.385e-17	-0.034	0.028	0.21	-0.066	0.041	0.11
EO%	rs4328821	G	A	-0.147194	0.00573025	1.63e-145	0.032	0.026	0.23	0.048	0.04	0.23
EO%	rs6021268	C	T	-0.0430635	0.00742436	6.62e-09	-0.041	0.034	0.23	0.028	0.051	0.59
EO%	rs9990220	T	G	-0.0295655	0.00359034	1.8e-16	0.02	0.016	0.23	-0.025	0.025	0.31
EO%	rs10995240	C	G	-0.040298	0.00367929	6.453e-28	0.02	0.017	0.24	0.03	0.025	0.23
EO%	rs45577137	G	A	-0.0665041	0.00892281	9.105e-14	0.049	0.042	0.24	-0.0032	0.062	0.96
EO%	rs11465296	T	C	-0.0739729	0.00937903	3.094e-15	-0.048	0.043	0.26	-0.15	0.064	0.022
EO%	rs1983170	A	G	0.0247797	0.00428637	7.423e-09	-0.021	0.02	0.27	0.013	0.029	0.67
EO%	rs12943633	T	C	-0.0567404	0.00666241	1.645e-17	-0.033	0.03	0.28	0.057	0.045	0.2
EO%	rs6601450	T	G	0.0213557	0.00359991	2.987e-09	-0.018	0.016	0.28	-0.034	0.025	0.16
EO%	rs10795656	A	G	0.0300063	0.00400118	6.413e-14	-0.019	0.018	0.3	-0.0093	0.027	0.73
EO%	rs8129030	A	T	0.0285489	0.0037115	1.448e-14	-0.017	0.017	0.31	0.027	0.025	0.29
EO%	rs113473633	G	A	-0.0665689	0.0114668	6.423e-09	0.053	0.053	0.32	-0.0042	0.079	0.96
EO%	rs2115536	T	C	0.0284936	0.00359604	2.307e-15	0.016	0.016	0.32	0.014	0.025	0.56
EO%	rs7936323	A	G	0.0480542	0.00356383	1.946e-41	-0.016	0.016	0.32	-0.011	0.024	0.66
EO%	rs145697747	C	G	-0.289317	0.0264868	8.941e-28	0.11	0.12	0.34	-0.065	0.18	0.71
EO%	rs4802399	A	G	0.0531737	0.00872771	1.111e-09	-0.038	0.04	0.34	0.0069	0.06	0.91
EO%	rs4848100	T	C	0.0296873	0.00425797	3.121e-12	-0.018	0.019	0.34	-0.0066	0.029	0.82
EO%	rs395892	G	A	0.0580657	0.00378496	4.059e-53	-0.016	0.017	0.35	0.005	0.026	0.85
EO%	rs4787951	C	T	0.0247633	0.00394037	3.289e-10	0.017	0.018	0.35	0.032	0.027	0.24
EO%	rs60600003	G	T	0.043771	0.00595238	1.93e-13	-0.025	0.027	0.36	0.11	0.041	0.0084
EO%	rs10062687	G	T	0.0276619	0.00422348	5.772e-11	-0.017	0.019	0.37	-0.0077	0.029	0.79
EO%	rs2381416	A	C	-0.092801	0.00403445	4.43e-117	0.017	0.018	0.37	-0.012	0.028	0.66
EO%	rs61612642	T	C	0.0306535	0.00483527	2.304e-10	-0.02	0.022	0.37	0.06	0.033	0.069
EO%	chr9:6282511	A	G	0.131616	0.00964448	2.11e-42	-0.038	0.044	0.38	-0.034	0.066	0.6
EO%	rs2706345	A	G	0.0770707	0.00450727	1.505e-65	-0.018	0.021	0.39	-0.036	0.031	0.25
EO%	chr6:32587213	C	T	0.0382929	0.00356818	7.22e-27	0.014	0.017	0.41	0.038	0.025	0.13
EO%	rs11555542	C	T	0.0651019	0.00730485	5.005e-19	-0.028	0.034	0.41	0.0021	0.05	0.97
EO%	rs13097407	G	A	0.0508378	0.00692885	2.182e-13	0.026	0.032	0.41	0.08	0.048	0.096
EO%	rs62324212	A	C	0.0210859	0.00361553	5.475e-09	-0.013	0.016	0.41	0.00012	0.025	1
EO%	rs62408225	G	A	-0.0345291	0.00371935	1.638e-20	-0.014	0.017	0.41	-0.029	0.025	0.26
EO%	rs10982456	C	T	-0.0258826	0.00358163	4.957e-13	-0.013	0.017	0.42	0.011	0.025	0.64
EO%	rs35914442	G	A	-0.068935	0.00625165	2.842e-28	0.023	0.029	0.42	-0.1	0.043	0.018
EO%	rs11253530	C	T	0.0374243	0.00432613	5.116e-18	-0.015	0.02	0.44	0.00094	0.029	0.97
EO%	rs74628114	C	T	-0.0405137	0.00697045	6.165e-09	0.024	0.031	0.45	-0.032	0.046	0.49
EO%	rs150813342	T	C	-0.159565	0.0201538	2.426e-15	-0.069	0.093	0.46	0.099	0.14	0.48
EO%	rs34666276	C	T	0.026848	0.00371688	5.075e-13	0.013	0.017	0.46	-0.038	0.025	0.14
EO%	rs7615916	A	G	0.0343577	0.00416715	1.653e-16	0.014	0.019	0.46	0.012	0.028	0.66
EO%	rs10956403	G	A	-0.0302811	0.00374549	6.234e-16	-0.012	0.017	0.47	-0.038	0.026	0.14
EO%	rs34064757	A	G	0.0281089	0.00374719	6.317e-14	-0.012	0.017	0.47	0.011	0.025	0.65
EO%	rs34173062	A	G	0.0596146	0.00736038	5.523e-16	-0.024	0.034	0.47	-0.075	0.05	0.14
EO%	chr7:75481612	C	T	-0.0766368	0.00614686	1.121e-35	-0.02	0.028	0.48	-0.061	0.042	0.14
EO%	rs1837253	C	T	0.0382409	0.00405929	4.486e-21	0.013	0.019	0.48	0.017	0.028	0.53
EO%	rs10411696	G	T	0.0210689	0.00357992	3.973e-09	-0.011	0.016	0.49	0.028	0.024	0.26
EO%	chr1:12175658	A	G	-0.104342	0.014765	1.585e-12	0.045	0.066	0.5	0.0015	0.099	0.99
EO%	rs25884	G	A	0.0680224	0.00440679	9.398e-54	-0.013	0.02	0.5	-0.011	0.03	0.71
EO%	rs7760951	C	T	-0.0320366	0.00473468	1.321e-11	-0.014	0.022	0.52	0.059	0.032	0.065
EO%	rs9814893	T	C	-0.0254526	0.00365649	3.38e-12	-0.011	0.017	0.52	0.029	0.025	0.24
EO%	rs9880192	C	G	0.0443932	0.00365472	5.965e-34	-0.011	0.017	0.52	-0.011	0.025	0.67
EO%	rs9532434	C	T	0.0264077	0.00373982	1.65e-12	0.011	0.017	0.53	-0.0071	0.025	0.78
EO%	chr6:29800211	C	T	-0.047782	0.00588505	4.692e-16	-0.017	0.027	0.54	-0.05	0.041	0.23
EO%	rs1059513	C	T	-0.0495015	0.00573635	6.165e-18	0.016	0.026	0.54	-0.039	0.039	0.33
EO%	rs8046011	A	G	-0.0368407	0.00399747	3.083e-20	0.011	0.018	0.54	-0.027	0.027	0.32
EO%	rs74035506	G	A	0.0333135	0.00458312	3.629e-13	0.012	0.021	0.56	0.033	0.03	0.28
EO%	rs760517	T	C	0.0271963	0.00392567	4.274e-12	-0.011	0.018	0.56	-0.038	0.027	0.16
EO%	rs637571	C	T	-0.0305312	0.00362195	3.471e-17	0.0095	0.017	0.57	0.004	0.025	0.87
EO%	rs7532748	A	T	0.0210754	0.00358927	4.311e-09	-0.0094	0.016	0.57	0.0061	0.025	0.8
EO%	rs8020739	T	G	0.0261194	0.0037366	2.746e-12	0.0097	0.017	0.57	0.0047	0.025	0.85
EO%	rs159963	A	C	0.0328325	0.00363105	1.536e-19	0.0091	0.017	0.58	0.05	0.025	0.045
EO%	rs2228467	C	T	0.055204	0.0074025	8.82e-14	0.019	0.034	0.58	-0.013	0.051	0.81
EO%	rs12705849	A	G	-0.0234833	0.00362128	8.885e-11	0.009	0.017	0.59	-0.024	0.025	0.33
EO%	rs9974367	G	C	0.0221734	0.00369253	1.914e-09	-0.0091	0.017	0.59	-0.043	0.025	0.085
EO%	rs6563842	T	G	0.0310048	0.00391396	2.345e-15	-0.009	0.018	0.61	0.0041	0.026	0.88
EO%	chr16:86019516	C	G	0.0289255	0.00433664	2.558e-11	-0.0099	0.02	0.62	-0.0084	0.029	0.78
EO%	rs4937323	T	C	0.0231375	0.00358839	1.134e-10	-0.0081	0.017	0.62	0.011	0.025	0.67
EO%	chr6:31327701	G	T	0.0889617	0.00721889	6.773e-35	-0.016	0.033	0.63	-0.045	0.049	0.36
EO%	rs175705	G	C	0.0352942	0.00396787	5.842e-19	0.0086	0.018	0.64	0.0047	0.027	0.86
EO%	rs34290285	A	G	-0.0424853	0.0040726	1.772e-25	0.0084	0.019	0.65	-0.035	0.028	0.21
EO%	rs677665	T	C	0.0259665	0.00401867	1.037e-10	0.0083	0.018	0.65	-0.036	0.027	0.18
EO%	rs3780378	T	C	0.0257015	0.00356344	5.492e-13	-0.0072	0.016	0.66	-0.037	0.024	0.12
EO%	rs7080536	A	G	-0.0525708	0.00881542	2.469e-09	0.018	0.041	0.66	-0.025	0.06	0.68
EO%	rs1036332	C	A	-0.0380478	0.00407854	1.071e-20	-0.0078	0.019	0.67	-0.042	0.028	0.13
EO%	rs139939228	C	A	0.241526	0.0283607	1.648e-17	-0.049	0.13	0.7	-0.086	0.19	0.66
EO%	rs7135535	A	G	-0.0242626	0.00359064	1.407e-11	0.0061	0.016	0.71	-0.017	0.025	0.49
EO%	chr6:31382911	G	A	0.0315247	0.00353943	5.257e-19	0.0057	0.016	0.72	-0.0014	0.024	0.95
EO%	rs13023767	G	T	0.0278008	0.0040899	1.065e-11	-0.0067	0.019	0.72	-0.011	0.028	0.7
EO%	rs1493935	A	G	0.023133	0.00381694	1.356e-09	-0.0062	0.017	0.72	-0.026	0.026	0.32
EO%	rs3003334	A	G	0.0238412	0.00358561	2.948e-11	-0.006	0.017	0.72	-0.045	0.025	0.069
EO%	rs11242709	T	C	-0.0328115	0.00450844	3.393e-13	0.0069	0.021	0.74	0.032	0.031	0.3
EO%	chr7:75442730	G	T	-0.0576768	0.00457067	1.661e-36	0.0067	0.021	0.75	-0.035	0.031	0.26
EO%	rs56117721	A	T	-0.109692	0.00690197	7.11e-57	0.0099	0.032	0.75	-0.051	0.047	0.28
EO%	rs149206763	A	G	-0.0475928	0.00510565	1.146e-20	-0.0072	0.023	0.76	0.006	0.035	0.86
EO%	rs551517	T	C	0.0366003	0.00403158	1.102e-19	0.0057	0.018	0.76	0.01	0.028	0.7
EO%	rs4714598	G	A	0.0232953	0.00374653	5.04e-10	0.005	0.017	0.77	0.014	0.026	0.58
EO%	rs9949291	G	T	0.0260461	0.0039758	5.71e-11	-0.0051	0.018	0.78	0.0052	0.027	0.85
EO%	rs12545733	C	T	-0.0250783	0.00392155	1.605e-10	0.0048	0.018	0.79	0.031	0.027	0.24
EO%	rs28567906	G	A	0.0412327	0.0063799	1.027e-10	-0.0077	0.029	0.79	0.011	0.044	0.8
EO%	rs34210653	A	G	-0.163099	0.0123319	6.231e-40	0.015	0.056	0.79	0.014	0.084	0.87
EO%	rs605642	A	C	0.0283995	0.00363541	5.633e-15	0.0042	0.017	0.8	0.029	0.025	0.25
EO%	rs4807542	A	G	-0.0375243	0.004798	5.248e-15	0.0052	0.022	0.81	0.018	0.033	0.58
EO%	rs715	C	T	0.0242098	0.0038584	3.506e-10	-0.0042	0.018	0.81	-0.011	0.026	0.66
EO%	rs1000005	C	G	-0.0265255	0.00361783	2.269e-13	-0.0036	0.017	0.83	-0.027	0.025	0.28
EO%	rs74480102	A	G	-0.0660539	0.00879161	5.766e-14	0.0085	0.04	0.83	0.014	0.059	0.81
EO%	rs1912580	C	G	0.0417716	0.00495613	3.508e-17	0.0046	0.023	0.84	0.025	0.034	0.46
EO%	rs2147904	C	T	0.0264802	0.00359114	1.659e-13	-0.0032	0.017	0.84	0.011	0.025	0.64
EO%	rs73078622	G	A	-0.0517916	0.0070678	2.339e-13	0.0066	0.032	0.84	-0.016	0.048	0.74
EO%	rs1036207	G	A	0.0363748	0.00366111	2.918e-23	-0.0032	0.017	0.85	-0.035	0.025	0.16
EO%	rs10893844	C	G	0.0299771	0.00355796	3.596e-17	-0.0031	0.016	0.85	-0.018	0.024	0.46
EO%	rs2579500	A	G	0.0475623	0.00364614	6.822e-39	-0.003	0.017	0.86	0.00019	0.025	0.99
EO%	rs28475163	A	G	-0.0302567	0.00420599	6.305e-13	-0.0032	0.019	0.87	0.013	0.029	0.65
EO%	rs35249183	G	A	0.0441437	0.00610323	4.73e-13	0.0045	0.028	0.87	0.049	0.041	0.24
EO%	rs4594881	T	G	-0.0317396	0.00375812	3.025e-17	0.0029	0.017	0.87	0.034	0.026	0.18
EO%	chr3:194403578	G	A	-0.0226533	0.00358059	2.505e-10	0.0026	0.016	0.88	0.0046	0.024	0.85
EO%	rs201798	A	G	0.0228399	0.00367692	5.242e-10	0.0025	0.017	0.88	-0.025	0.025	0.31
EO%	rs56330463	C	T	0.0482034	0.00364156	5.364e-40	-0.0023	0.017	0.89	-0.0081	0.025	0.74
EO%	rs4578769	T	G	0.0237202	0.00410857	7.772e-09	-0.0022	0.019	0.91	-0.022	0.028	0.44
EO%	rs112401631	A	T	0.0956586	0.0128888	1.155e-13	-0.0044	0.058	0.94	-0.0018	0.085	0.98
EO%	rs61731111	T	C	-0.144352	0.0170087	2.122e-17	0.0046	0.078	0.95	0.13	0.12	0.25
EO%	rs6750754	G	T	-0.0607743	0.00404766	5.885e-51	0.00097	0.019	0.96	-0.031	0.028	0.27
EO%	rs8133101	T	C	0.0387514	0.00503474	1.395e-14	-0.00096	0.023	0.97	0.012	0.035	0.73
EO%	rs11697371	T	C	-0.0388937	0.00645484	1.686e-09	-0.00077	0.029	0.98	0.014	0.044	0.76
EO%	rs511515	G	A	0.0327432	0.00388217	3.334e-17	-0.00036	0.018	0.98	0.059	0.027	0.027
EO%	rs6002333	T	C	0.0247898	0.00413404	2.016e-09	-0.00046	0.019	0.98	-0.031	0.028	0.27
EO%	rs147453535	C	A	0.110674	0.0192071	8.306e-09	0.00081	0.09	0.99	0.27	0.13	0.047
EO%	rs1695315	A	G	-0.0279739	0.00367734	2.803e-14	-2.5e-05	0.017	0.99	-0.033	0.025	0.19
EO%	rs17428931	G	A	-0.060394	0.00723306	6.843e-17	-0.00013	0.033	0.99	0.083	0.049	0.09
EO%	rs743002	C	T	-0.066916	0.00723635	2.304e-20	-8.1e-05	0.033	0.99	9.1e-05	0.049	0.99
EO%	chr17:65958250	C	CAAAAGAAA	-0.0385031	0.00448346	8.864e-18	NA	NA	NA	NA	NA	NA
EO%	chr1:198598389	GA	G	-0.0408548	0.00516574	2.599e-15	NA	NA	NA	NA	NA	NA
EO%	chr6:31274793	GC	G	0.141841	0.0229581	6.481e-10	NA	NA	NA	NA	NA	NA
EO%	chr7:75486779	CT	C	0.0387691	0.00496627	5.881e-15	NA	NA	NA	NA	NA	NA
EO%	rs10045577	T	C	-0.0502427	0.00517842	2.947e-22	NA	NA	NA	NA	NA	NA
EO%	rs11127153	A	T	-0.0238972	0.00365042	5.893e-11	NA	NA	NA	NA	NA	NA
EO%	rs11317778	T	TA	-0.02929	0.0039692	1.591e-13	NA	NA	NA	NA	NA	NA
EO%	rs11327184	A	AC	-0.04678	0.00384897	5.469e-34	NA	NA	NA	NA	NA	NA
EO%	rs13056815	A	G	-0.0296758	0.00357026	9.415e-17	NA	NA	NA	NA	NA	NA
EO%	rs142410722	TC	T	0.0479115	0.00700833	8.123e-12	NA	NA	NA	NA	NA	NA
EO%	rs147934515	A	AGCAGGAAG	-0.0309122	0.00406488	2.856e-14	NA	NA	NA	NA	NA	NA
EO%	rs16895831	T	C	-0.0312655	0.00446468	2.508e-12	NA	NA	NA	NA	NA	NA
EO%	rs200760632	G	GA	-0.0310751	0.00461372	1.635e-11	NA	NA	NA	NA	NA	NA
EO%	rs201015026	T	TC	-0.0472158	0.00481427	1.046e-22	NA	NA	NA	NA	NA	NA
EO%	rs2010672	T	G	-0.0234915	0.00391681	2.002e-09	NA	NA	NA	NA	NA	NA
EO%	rs202126107	G	GCATATTATA	0.0305187	0.0035634	1.086e-17	NA	NA	NA	NA	NA	NA
EO%	rs3006802	C	T	-0.0309317	0.00363106	1.614e-17	NA	NA	NA	NA	NA	NA
EO%	rs34020101	T	TA	0.0396207	0.00363745	1.252e-27	NA	NA	NA	NA	NA	NA
EO%	rs34025520	A	ATCT	-0.0601406	0.0042057	2.195e-46	NA	NA	NA	NA	NA	NA
EO%	rs34149660	C	CA	0.0375408	0.00589017	1.848e-10	NA	NA	NA	NA	NA	NA
EO%	rs34920939	T	TTGAGAC	-0.0316479	0.00387128	2.958e-16	NA	NA	NA	NA	NA	NA
EO%	rs35810240	C	CA	-0.0302176	0.00409534	1.6e-13	NA	NA	NA	NA	NA	NA
EO%	rs36058533	A	AT	-0.0468075	0.00370146	1.182e-36	NA	NA	NA	NA	NA	NA
EO%	rs36229146	T	TTATATATAAATATATATATATATATA	-0.0260462	0.00364372	8.789e-13	NA	NA	NA	NA	NA	NA
EO%	rs371212078	C	CG	0.029928	0.0043898	9.255e-12	NA	NA	NA	NA	NA	NA
EO%	rs3755397	G	A	-0.0453072	0.0060287	5.68e-14	NA	NA	NA	NA	NA	NA
EO%	rs4924544	T	G	0.0228545	0.00356903	1.518e-10	NA	NA	NA	NA	NA	NA
EO%	rs531660643	T	G	-0.0699733	0.0121246	7.872e-09	NA	NA	NA	NA	NA	NA
EO%	rs532553681	AT	A	0.0312919	0.00411996	3.073e-14	NA	NA	NA	NA	NA	NA
EO%	rs533650628	AT	A	-0.0355704	0.00400924	7.177e-19	NA	NA	NA	NA	NA	NA
EO%	rs535680968	CT	C	-0.0282311	0.00398483	1.394e-12	NA	NA	NA	NA	NA	NA
EO%	rs542618547	G	GAA	0.0300913	0.00387043	7.564e-15	NA	NA	NA	NA	NA	NA
EO%	rs55713716	A	G	0.0468853	0.00500265	7.111e-21	NA	NA	NA	NA	NA	NA
EO%	rs56235204	C	CT	-0.0417608	0.00453727	3.45e-20	NA	NA	NA	NA	NA	NA
EO%	rs571547192	CTT	C	0.0494188	0.00813708	1.253e-09	NA	NA	NA	NA	NA	NA
EO%	rs582297	G	C	0.0209424	0.0036031	6.161e-09	NA	NA	NA	NA	NA	NA
EO%	rs5833013	TTA	T	-0.0805318	0.00388104	1.22e-95	NA	NA	NA	NA	NA	NA
EO%	rs61840192	A	G	-0.0419464	0.00363141	7.3e-31	NA	NA	NA	NA	NA	NA
EO%	rs67614146	A	AC	0.0251521	0.00365597	5.996e-12	NA	NA	NA	NA	NA	NA
EO%	rs68190844	C	CTA	0.0360714	0.00415454	3.875e-18	NA	NA	NA	NA	NA	NA
EO%	rs776509440	ATTC	A	-0.052328	0.00520791	9.394e-24	NA	NA	NA	NA	NA	NA
EO%	rs9402682	T	G	0.0351497	0.00421253	7.176e-17	NA	NA	NA	NA	NA	NA
BASO%	rs1537061	C	T	-0.0479344	0.00582324	1.848e-16	-0.069	0.028	0.012	0.0043	0.041	0.92
BASO%	rs9376098	A	T	0.0258626	0.00364299	1.254e-12	0.041	0.017	0.017	0.016	0.025	0.53
BASO%	rs2811403	G	C	-0.0289451	0.0034887	1.07e-16	0.035	0.016	0.035	0.015	0.024	0.54
BASO%	rs17758695	T	C	-0.147176	0.0102546	1.031e-46	0.1	0.048	0.038	-0.049	0.072	0.49
BASO%	rs10165200	A	G	-0.0238453	0.00358664	2.964e-11	0.032	0.017	0.062	-0.014	0.025	0.57
BASO%	rs4982731	T	C	0.0535311	0.00397513	2.462e-41	-0.032	0.019	0.083	0.0074	0.028	0.79
BASO%	rs4533474	C	A	0.0314128	0.00437694	7.132e-13	0.033	0.021	0.11	-0.00081	0.031	0.98
BASO%	rs163563	T	C	0.0436894	0.0060492	5.11e-13	-0.04	0.029	0.16	0.0013	0.043	0.98
BASO%	rs1559964	G	C	-0.0356734	0.00513997	3.91e-12	-0.032	0.024	0.18	0.039	0.036	0.28
BASO%	rs357618	G	A	-0.020808	0.00356133	5.134e-09	-0.022	0.017	0.18	0.015	0.025	0.56
BASO%	rs61925898	G	A	-0.0303922	0.00355043	1.127e-17	-0.022	0.017	0.18	0.034	0.025	0.17
BASO%	rs734095	G	C	-0.0386921	0.0054951	1.906e-12	-0.035	0.026	0.18	-9.2e-06	0.038	1
BASO%	rs4239538	A	G	-0.0225925	0.00375144	1.719e-09	-0.021	0.018	0.23	0.0016	0.026	0.95
BASO%	rs4386084	T	C	-0.0237644	0.00370971	1.494e-10	-0.02	0.017	0.25	-0.059	0.026	0.023
BASO%	rs6782812	A	G	0.13954	0.00562473	7.3e-136	-0.031	0.027	0.25	-0.047	0.04	0.24
BASO%	rs2074585	A	G	-0.0321217	0.00346493	1.852e-20	-0.018	0.016	0.26	-0.03	0.024	0.21
BASO%	rs3856850	G	A	-0.0233325	0.00386892	1.632e-09	0.021	0.018	0.26	0.014	0.027	0.6
BASO%	chr7:75247329	T	C	-0.0251404	0.00353754	1.188e-12	0.018	0.017	0.27	-0.026	0.025	0.29
BASO%	rs12075	A	G	0.0282695	0.00350594	7.425e-16	0.018	0.017	0.27	0.0083	0.025	0.73
BASO%	rs6058796	T	C	0.0410976	0.00493789	8.583e-17	0.026	0.023	0.27	0.02	0.035	0.56
BASO%	rs17027750	G	A	0.0527062	0.00475383	1.449e-28	0.024	0.022	0.29	-0.01	0.033	0.77
BASO%	rs3181077	T	C	-0.0353476	0.0038466	3.954e-20	-0.019	0.018	0.29	0.024	0.027	0.37
BASO%	rs778798	C	A	-0.0281587	0.00398355	1.563e-12	-0.019	0.018	0.32	-0.014	0.028	0.62
BASO%	rs34610286	T	G	0.0402435	0.00591903	1.054e-11	-0.027	0.028	0.33	-0.033	0.042	0.43
BASO%	rs6685188	C	T	0.027507	0.00403111	8.873e-12	0.018	0.019	0.34	0.02	0.028	0.47
BASO%	rs3922671	A	G	-0.0260336	0.00365739	1.094e-12	0.016	0.017	0.35	0.047	0.025	0.065
BASO%	rs724744	G	T	0.0275897	0.00349428	2.888e-15	-0.013	0.016	0.44	-0.021	0.024	0.39
BASO%	rs150813342	T	C	-0.118752	0.0196897	1.628e-09	-0.069	0.093	0.46	0.099	0.14	0.48
BASO%	rs6981058	G	C	0.0212686	0.00358281	2.916e-09	-0.013	0.017	0.46	-0.022	0.025	0.39
BASO%	rs9320282	G	A	0.0242369	0.00347543	3.085e-12	0.011	0.016	0.52	-0.016	0.024	0.52
BASO%	rs6701752	A	G	0.108039	0.00562438	3.111e-82	-0.017	0.026	0.53	-0.055	0.039	0.16
BASO%	rs28479481	T	C	0.0790895	0.0072172	6.051e-28	-0.021	0.034	0.54	0.065	0.051	0.2
BASO%	rs12447180	C	T	0.0276799	0.0037194	9.916e-14	0.011	0.018	0.55	0.025	0.026	0.34
BASO%	rs67696533	A	G	-0.0288279	0.0037631	1.849e-14	-0.011	0.018	0.55	-0.0078	0.026	0.77
BASO%	rs75497452	A	C	0.038861	0.00599702	9.17e-11	0.017	0.028	0.55	-0.042	0.042	0.32
BASO%	rs340637	T	C	0.0423072	0.00413353	1.38e-24	0.011	0.019	0.57	-0.0063	0.029	0.83
BASO%	rs57228624	C	T	-0.0306691	0.00409436	6.857e-14	0.01	0.019	0.6	-0.034	0.029	0.24
BASO%	rs150498232	G	A	0.103201	0.0118489	3.046e-18	-0.026	0.054	0.63	0.09	0.081	0.26
BASO%	rs34129834	C	T	-0.0573914	0.00421019	2.6e-42	-0.0088	0.02	0.66	-0.0045	0.029	0.88
BASO%	rs71356805	C	G	0.0928862	0.0105982	1.879e-18	-0.021	0.049	0.67	-0.037	0.073	0.61
BASO%	rs3733018	C	A	-0.0237749	0.00364311	6.755e-11	0.0058	0.017	0.73	0.027	0.025	0.29
BASO%	rs74472890	C	T	0.0834979	0.00798704	1.402e-25	-0.013	0.038	0.73	-0.01	0.056	0.85
BASO%	rs2271352	C	G	0.0465643	0.00419659	1.315e-28	-0.0051	0.02	0.79	-0.00082	0.029	0.98
BASO%	rs8056952	G	A	0.0269811	0.00380633	1.356e-12	-0.0045	0.018	0.8	-0.0083	0.026	0.75
BASO%	rs10893844	C	G	-0.0224126	0.00346814	1.03e-10	-0.0031	0.016	0.85	-0.018	0.024	0.46
BASO%	rs2702912	G	C	-0.0431534	0.00511631	3.327e-17	-0.0046	0.024	0.85	-0.068	0.036	0.06
BASO%	rs151450	A	G	-0.0381849	0.00354053	4.048e-27	0.0026	0.017	0.88	0.0039	0.025	0.88
BASO%	rs550065584	A	G	-0.418091	0.040488	5.36e-25	-0.025	0.21	0.91	-0.029	0.32	0.93
BASO%	chr6:31380529	G	A	0.0210357	0.0034708	1.355e-09	0.0017	0.016	0.92	0.01	0.024	0.67
BASO%	rs10100356	A	G	0.0301667	0.00418383	5.582e-13	0.0014	0.02	0.94	0.036	0.029	0.21
BASO%	rs4360309	T	C	-0.0229741	0.00356429	1.151e-10	0.00085	0.017	0.96	-0.007	0.025	0.78
BASO%	rs11579220	T	G	-0.0277108	0.00349296	2.133e-15	-0.0004	0.016	0.98	0.064	0.025	0.0092
BASO%	chr1:161599779	C	G	-0.0265179	0.0040412	5.313e-11	NA	NA	NA	NA	NA	NA
BASO%	chr1:212549357	T	C	0.0280463	0.00360824	7.674e-15	NA	NA	NA	NA	NA	NA
BASO%	rs10212483	A	G	-0.0552378	0.00877459	3.07e-10	NA	NA	NA	NA	NA	NA
BASO%	rs111536497	A	G	-0.0379827	0.00613915	6.134e-10	NA	NA	NA	NA	NA	NA
BASO%	rs11776831	C	T	0.0221238	0.0034985	2.552e-10	NA	NA	NA	NA	NA	NA
BASO%	rs12151289	C	G	-0.183083	0.010196	4.272e-72	NA	NA	NA	NA	NA	NA
BASO%	rs12762973	G	C	0.0354991	0.00407206	2.839e-18	NA	NA	NA	NA	NA	NA
BASO%	rs3217673	T	TTG	-0.035251	0.00351682	1.201e-23	NA	NA	NA	NA	NA	NA
BASO%	rs34787918	G	GA	-0.0223271	0.00350819	1.962e-10	NA	NA	NA	NA	NA	NA
BASO%	rs35440906	CA	C	-0.0343735	0.00445943	1.278e-14	NA	NA	NA	NA	NA	NA
BASO%	rs70992176	C	CA	0.0262607	0.00407633	1.177e-10	NA	NA	NA	NA	NA	NA
BASO%	rs72307178	T	TA	0.031632	0.00451966	2.582e-12	NA	NA	NA	NA	NA	NA
BASO%	rs7439923	G	A	-0.0206862	0.00356337	6.428e-09	NA	NA	NA	NA	NA	NA
LYMPH%	chr20:62196253	A	C	-0.0221963	0.00361344	8.112e-10	0.04	0.017	0.016	0.01	0.025	0.69
LYMPH%	rs56356600	T	C	-0.038255	0.00651018	4.198e-09	0.064	0.029	0.03	-0.033	0.044	0.46
LYMPH%	rs16978075	C	T	-0.0405493	0.00573792	1.584e-12	-0.056	0.026	0.032	0.042	0.039	0.28
LYMPH%	rs4648045	C	T	0.034992	0.00367988	1.925e-21	-0.034	0.017	0.046	0.0064	0.025	0.8
LYMPH%	rs10210955	C	G	0.0286985	0.00355199	6.5e-16	0.032	0.016	0.05	0.013	0.024	0.59
LYMPH%	rs12296430	C	G	0.0462941	0.00459964	7.91e-24	-0.039	0.021	0.062	0.0067	0.031	0.83
LYMPH%	rs34599082	T	C	0.140484	0.015287	3.937e-20	0.13	0.071	0.063	-0.051	0.1	0.63
LYMPH%	rs11673093	A	G	0.0302295	0.00408257	1.316e-13	0.034	0.019	0.066	0.019	0.028	0.49
LYMPH%	rs3008870	T	C	-0.0291785	0.00399422	2.769e-13	0.032	0.018	0.079	-0.048	0.027	0.078
LYMPH%	rs182049218	T	C	0.0626506	0.0102854	1.12e-09	-0.074	0.045	0.099	0.0012	0.067	0.99
LYMPH%	rs141094656	C	T	-0.139584	0.014999	1.325e-20	-0.11	0.07	0.1	-0.031	0.1	0.77
LYMPH%	rs12977417	A	T	-0.0282819	0.00488283	6.951e-09	0.034	0.021	0.11	-0.0018	0.032	0.96
LYMPH%	rs56388170	T	G	-0.0538517	0.00395959	3.987e-42	0.028	0.018	0.12	0.034	0.027	0.21
LYMPH%	rs8079549	T	G	-0.0211794	0.00362461	5.12e-09	-0.025	0.017	0.12	-0.038	0.025	0.12
LYMPH%	rs7650602	C	T	0.0218785	0.00362265	1.547e-09	0.025	0.017	0.13	0.036	0.025	0.15
LYMPH%	chr6:31540556	C	T	0.0321332	0.004093	4.135e-15	-0.027	0.019	0.15	0.023	0.028	0.42
LYMPH%	rs9532679	C	A	-0.0363157	0.00506875	7.8e-13	-0.033	0.023	0.15	0.013	0.034	0.71
LYMPH%	rs1830790	A	G	-0.0213427	0.00358065	2.514e-09	0.022	0.016	0.18	-0.0079	0.024	0.75
LYMPH%	rs2297412	G	A	0.0238696	0.00359905	3.307e-11	0.022	0.016	0.18	0.0049	0.025	0.84
LYMPH%	rs71298382	G	A	0.0954725	0.011608	1.956e-16	-0.069	0.053	0.19	-0.058	0.079	0.46
LYMPH%	rs138284624	T	C	-0.122507	0.0159212	1.419e-14	0.09	0.072	0.21	0.087	0.11	0.42
LYMPH%	chr6:29923351	A	G	-0.0331584	0.00396793	6.455e-17	0.022	0.018	0.22	-0.016	0.027	0.56
LYMPH%	rs2158799	G	C	-0.0412495	0.00368531	4.415e-29	-0.021	0.017	0.22	-0.044	0.025	0.082
LYMPH%	chr17:44189858	A	G	-0.0306755	0.00425256	5.457e-13	-0.023	0.019	0.24	0.026	0.029	0.37
LYMPH%	rs12005199	A	G	-0.0285157	0.0040414	1.715e-12	0.02	0.018	0.26	-0.026	0.027	0.33
LYMPH%	rs11881751	A	G	0.0289282	0.00425679	1.077e-11	-0.022	0.02	0.27	-0.031	0.029	0.28
LYMPH%	rs1864585	G	A	0.0294667	0.00407821	4.997e-13	-0.018	0.019	0.33	-0.013	0.028	0.63
LYMPH%	rs2332462	C	T	-0.0255832	0.00365424	2.542e-12	-0.016	0.017	0.33	0.015	0.025	0.54
LYMPH%	rs62553886	T	A	-0.0514549	0.00771017	2.495e-11	-0.035	0.035	0.33	-0.074	0.053	0.16
LYMPH%	rs11583546	A	C	0.0231265	0.00389981	3.026e-09	0.017	0.018	0.34	0.017	0.027	0.53
LYMPH%	chr3:71410012	C	T	-0.030313	0.004579	3.592e-11	-0.019	0.021	0.35	-0.0076	0.031	0.81
LYMPH%	rs2717547	G	T	0.036619	0.00413306	8e-19	-0.018	0.019	0.35	-0.023	0.028	0.42
LYMPH%	rs55799208	A	G	0.328753	0.0356613	3.005e-20	0.14	0.15	0.35	0.46	0.23	0.043
LYMPH%	rs1655557	G	C	0.0273763	0.00372576	2.014e-13	-0.015	0.017	0.36	-0.025	0.025	0.33
LYMPH%	rs1999537	A	G	-0.0570548	0.00589802	3.906e-22	-0.024	0.027	0.38	-0.051	0.04	0.2
LYMPH%	rs3735080	T	C	0.0262219	0.00422072	5.21e-10	-0.017	0.019	0.38	0.022	0.029	0.44
LYMPH%	rs59395276	C	T	-0.0326295	0.00382737	1.524e-17	0.015	0.018	0.38	-0.029	0.026	0.27
LYMPH%	rs6785206	G	A	0.0604904	0.0066412	8.365e-20	-0.025	0.03	0.4	-0.066	0.045	0.14
LYMPH%	rs8070290	C	A	-0.0249979	0.00393895	2.205e-10	0.015	0.018	0.4	-0.0054	0.027	0.84
LYMPH%	rs1375493	A	G	-0.0231547	0.00359114	1.135e-10	0.014	0.017	0.41	0.055	0.025	0.025
LYMPH%	rs6911302	C	A	-0.0354805	0.00359415	5.52e-23	0.013	0.016	0.41	0.0032	0.025	0.9
LYMPH%	rs61409971	A	G	-0.0246439	0.00382838	1.217e-10	0.014	0.017	0.42	0.059	0.026	0.023
LYMPH%	rs3817407	C	T	0.0287686	0.00430641	2.383e-11	0.016	0.02	0.43	-0.049	0.029	0.099
LYMPH%	rs7578575	A	T	0.0332387	0.00394368	3.506e-17	0.014	0.018	0.44	0.036	0.027	0.18
LYMPH%	rs71444571	A	G	0.0338873	0.00444194	2.367e-14	-0.015	0.02	0.45	-0.012	0.03	0.68
LYMPH%	rs1250569	C	T	0.024475	0.00361777	1.331e-11	0.012	0.017	0.46	-0.0035	0.025	0.89
LYMPH%	rs5763821	C	A	0.0265423	0.00358845	1.397e-13	0.013	0.017	0.46	0.0012	0.025	0.96
LYMPH%	chr1:79411968	A	C	-0.059721	0.0103016	6.74e-09	0.032	0.046	0.48	0.065	0.069	0.34
LYMPH%	rs114050631	T	C	0.116977	0.0193334	1.444e-09	-0.058	0.082	0.48	0.063	0.12	0.6
LYMPH%	rs6743068	G	A	0.0284983	0.00400989	1.186e-12	-0.013	0.018	0.48	-0.00018	0.028	0.99
LYMPH%	rs10844706	A	C	0.0503498	0.00369632	2.98e-42	-0.011	0.017	0.51	-0.021	0.025	0.41
LYMPH%	rs4924590	A	T	-0.0284751	0.00414938	6.767e-12	0.013	0.019	0.51	0.067	0.028	0.019
LYMPH%	rs10254284	T	A	0.0293446	0.00376459	6.447e-15	-0.011	0.017	0.52	0.024	0.026	0.35
LYMPH%	rs860772	C	G	0.0244276	0.00406809	1.917e-09	-0.012	0.019	0.53	-0.063	0.028	0.023
LYMPH%	rs9487023	G	A	-0.0294993	0.00358187	1.784e-16	0.01	0.016	0.53	-0.023	0.025	0.35
LYMPH%	rs12716977	C	T	0.0306537	0.00361303	2.172e-17	0.0097	0.016	0.55	-0.011	0.025	0.67
LYMPH%	rs74253465	A	T	0.0336092	0.00514473	6.457e-11	-0.013	0.024	0.58	-0.025	0.035	0.47
LYMPH%	rs62111672	A	G	0.0579204	0.00972314	2.57e-09	0.023	0.044	0.6	-0.078	0.066	0.24
LYMPH%	rs2058660	A	G	0.0250905	0.00425382	3.672e-09	-0.0098	0.019	0.61	0.0042	0.029	0.89
LYMPH%	rs386520795	A	G	-0.0683499	0.00718797	1.926e-21	-0.017	0.033	0.61	0.018	0.049	0.71
LYMPH%	rs445	T	C	0.0653351	0.0060325	2.468e-27	-0.014	0.028	0.62	-0.13	0.042	0.0026
LYMPH%	rs6962012	G	T	0.0316347	0.00429716	1.815e-13	0.0096	0.02	0.62	0.015	0.029	0.61
LYMPH%	rs4502545	A	G	0.0325666	0.00469826	4.161e-12	0.01	0.021	0.64	-0.023	0.032	0.47
LYMPH%	rs61839660	T	C	-0.037809	0.00596354	2.297e-10	0.013	0.027	0.64	0.037	0.041	0.36
LYMPH%	rs61923561	A	C	-0.100545	0.0158427	2.204e-10	0.035	0.076	0.64	0.086	0.11	0.45
LYMPH%	rs11725704	G	A	-0.046161	0.00367577	3.585e-36	0.0074	0.017	0.66	0.014	0.025	0.57
LYMPH%	rs4737009	A	G	0.0268121	0.00418512	1.489e-10	-0.0078	0.019	0.68	-0.0056	0.029	0.85
LYMPH%	rs62073635	C	T	-0.0242902	0.0038943	4.45e-10	0.0072	0.018	0.68	-0.0078	0.026	0.77
LYMPH%	rs7210990	A	C	0.0410561	0.0035696	1.295e-30	-0.0068	0.016	0.68	-0.021	0.024	0.38
LYMPH%	chr19:3179884	T	G	0.178199	0.0229006	7.171e-15	-0.04	0.099	0.69	0.076	0.15	0.6
LYMPH%	rs4885150	C	T	-0.0329141	0.00403724	3.561e-16	0.0072	0.018	0.69	0.019	0.027	0.48
LYMPH%	rs55681655	C	A	0.0265086	0.00455036	5.691e-09	-0.0084	0.021	0.69	-0.016	0.031	0.6
LYMPH%	rs1386622	G	T	0.0602697	0.00384172	1.821e-55	-0.0068	0.018	0.7	0.0077	0.026	0.77
LYMPH%	rs3176789	T	C	-0.0590827	0.00398375	9.246e-50	-0.007	0.018	0.7	0.0094	0.027	0.73
LYMPH%	rs5998509	T	C	-0.0345522	0.00455643	3.372e-14	-0.008	0.021	0.7	0.029	0.031	0.36
LYMPH%	rs2569703	G	C	-0.0269136	0.00356929	4.688e-14	-0.0061	0.016	0.71	0.037	0.025	0.13
LYMPH%	rs259981	A	T	-0.0228265	0.00374055	1.045e-09	-0.0064	0.017	0.71	-0.028	0.026	0.27
LYMPH%	rs1040555	T	A	0.0231963	0.00358912	1.027e-10	0.0059	0.016	0.72	0.033	0.025	0.18
LYMPH%	rs2234052	G	A	0.0254856	0.0042726	2.448e-09	-0.0068	0.02	0.73	-0.015	0.029	0.61
LYMPH%	rs2814778	C	T	0.26534	0.0414717	1.573e-10	0.08	0.23	0.73	-0.059	0.35	0.86
LYMPH%	rs3917932	G	C	0.0306134	0.00361005	2.251e-17	-0.0056	0.017	0.73	-0.034	0.025	0.17
LYMPH%	chr1:36952851	A	G	-0.125296	0.0171218	2.519e-13	0.026	0.079	0.74	-0.078	0.12	0.51
LYMPH%	rs17217098	A	G	-0.0437589	0.00714741	9.221e-10	-0.011	0.032	0.74	0.0052	0.048	0.91
LYMPH%	rs34645479	T	G	-0.0372255	0.00618159	1.723e-09	0.0093	0.028	0.74	-0.034	0.042	0.43
LYMPH%	rs11208691	G	A	0.0227052	0.00369152	7.718e-10	0.0052	0.017	0.76	-0.0097	0.025	0.7
LYMPH%	rs7419612	A	C	-0.0317488	0.00456615	3.574e-12	0.0061	0.021	0.77	-0.032	0.031	0.3
LYMPH%	rs12134279	T	C	-0.0267305	0.00437553	1.002e-09	0.0054	0.02	0.79	-0.052	0.03	0.08
LYMPH%	rs149290349	A	G	-0.0896122	0.00688246	9.37e-39	-0.008	0.031	0.8	-0.077	0.047	0.099
LYMPH%	rs748113	C	T	-0.0222583	0.00365183	1.094e-09	-0.0042	0.017	0.8	-0.016	0.025	0.5
LYMPH%	rs146890554	T	C	0.108313	0.0157327	5.796e-12	0.017	0.071	0.81	-0.054	0.1	0.61
LYMPH%	chr5:148206473	C	G	0.0260051	0.00358256	3.906e-13	0.0038	0.016	0.82	-0.0039	0.025	0.87
LYMPH%	rs4760	G	A	0.0480769	0.00489395	8.898e-23	0.0048	0.022	0.83	0.016	0.033	0.62
LYMPH%	rs6589939	G	A	0.0317113	0.00367175	5.793e-18	0.0022	0.017	0.9	-0.0087	0.025	0.73
LYMPH%	rs10882873	A	G	-0.0249329	0.00362365	5.96e-12	-0.0019	0.017	0.91	0.02	0.025	0.41
LYMPH%	rs4789294	G	A	0.0285851	0.00432753	3.965e-11	-0.0022	0.02	0.91	-0.013	0.03	0.65
LYMPH%	chr5:71695918	G	C	0.0248646	0.00362339	6.778e-12	-0.0016	0.017	0.92	0.022	0.025	0.38
LYMPH%	rs77046277	G	C	-0.402573	0.0516484	6.467e-15	-0.024	0.22	0.92	0.51	0.33	0.12
LYMPH%	rs13190036	G	A	0.0423985	0.00581349	3.028e-13	-0.0023	0.027	0.93	0.045	0.04	0.25
LYMPH%	rs112401631	A	T	-0.102193	0.0128892	2.216e-15	-0.0044	0.058	0.94	-0.0018	0.085	0.98
LYMPH%	rs2979472	C	G	-0.0280328	0.0042116	2.812e-11	0.0013	0.019	0.94	-0.02	0.029	0.48
LYMPH%	rs2713579	A	G	0.0308993	0.00378165	3.062e-16	0.00085	0.017	0.96	-0.0046	0.026	0.86
LYMPH%	rs633059	G	A	-0.0251747	0.0037924	3.176e-11	0.0008	0.017	0.96	-0.0024	0.026	0.93
LYMPH%	rs6782228	C	G	0.0402116	0.00404577	2.812e-23	0.00098	0.018	0.96	-0.0086	0.028	0.75
LYMPH%	rs2954021	G	A	-0.027565	0.00355736	9.283e-15	-0.00021	0.016	0.99	-0.023	0.024	0.34
LYMPH%	chr6:29924294	C	T	-0.0375528	0.00625226	1.898e-09	NA	NA	NA	NA	NA	NA
LYMPH%	chr6:31298537	GAAATAAAGCAGATTT	G	0.064996	0.00691037	5.174e-21	NA	NA	NA	NA	NA	NA
LYMPH%	chr6:32631207	T	A	-0.0228732	0.00389456	4.276e-09	NA	NA	NA	NA	NA	NA
LYMPH%	rs10790962	A	G	0.0222421	0.00367707	1.459e-09	NA	NA	NA	NA	NA	NA
LYMPH%	rs111338191	AAATT	A	-0.0419834	0.00360499	2.408e-31	NA	NA	NA	NA	NA	NA
LYMPH%	rs113601626	TCCTGGC	T	0.0373127	0.00520069	7.253e-13	NA	NA	NA	NA	NA	NA
LYMPH%	rs11469915	C	CTGTGTG	0.0243591	0.00375926	9.187e-11	NA	NA	NA	NA	NA	NA
LYMPH%	rs11473501	TAAA	T	-0.0210197	0.0035753	4.124e-09	NA	NA	NA	NA	NA	NA
LYMPH%	rs13063578	A	T	0.031607	0.00363397	3.388e-18	NA	NA	NA	NA	NA	NA
LYMPH%	rs13390610	T	C	0.0247542	0.00362269	8.31e-12	NA	NA	NA	NA	NA	NA
LYMPH%	rs139156536	T	TTTTA	-0.065191	0.00357996	4.303e-74	NA	NA	NA	NA	NA	NA
LYMPH%	rs139246187	TAGAC	T	-0.0272296	0.00355447	1.85e-14	NA	NA	NA	NA	NA	NA
LYMPH%	rs140316257	T	TTTTA	0.0262575	0.00403311	7.491e-11	NA	NA	NA	NA	NA	NA
LYMPH%	rs141413113	TCTCC	T	-0.0219867	0.0036707	2.101e-09	NA	NA	NA	NA	NA	NA
LYMPH%	rs143737784	A	ATT	-0.0263265	0.00417893	2.98e-10	NA	NA	NA	NA	NA	NA
LYMPH%	rs14408	C	T	-0.032884	0.0037363	1.353e-18	NA	NA	NA	NA	NA	NA
LYMPH%	rs145308728	G	GTA	0.040577	0.00460417	1.217e-18	NA	NA	NA	NA	NA	NA
LYMPH%	rs147120681	C	CT	0.0279501	0.00359819	7.985e-15	NA	NA	NA	NA	NA	NA
LYMPH%	rs148285494	A	AAGGAAGGT	-0.0264056	0.00457598	7.905e-09	NA	NA	NA	NA	NA	NA
LYMPH%	rs151286246	C	CT	0.0457387	0.00407504	3.105e-29	NA	NA	NA	NA	NA	NA
LYMPH%	rs199741557	A	ACT	-0.0675629	0.0102178	3.785e-11	NA	NA	NA	NA	NA	NA
LYMPH%	rs200249085	G	A	-0.0477457	0.00773816	6.822e-10	NA	NA	NA	NA	NA	NA
LYMPH%	rs218243	G	A	-0.0278259	0.00463384	1.914e-09	NA	NA	NA	NA	NA	NA
LYMPH%	rs34061361	C	CA	-0.0266141	0.00373048	9.733e-13	NA	NA	NA	NA	NA	NA
LYMPH%	rs34544996	CA	C	0.0256783	0.00427048	1.821e-09	NA	NA	NA	NA	NA	NA
LYMPH%	rs35440906	CA	C	-0.0456198	0.00457648	2.098e-23	NA	NA	NA	NA	NA	NA
LYMPH%	rs35532684	C	T	-0.0397461	0.00594845	2.361e-11	NA	NA	NA	NA	NA	NA
LYMPH%	rs3785549	C	T	0.0792392	0.00358305	2.27e-108	NA	NA	NA	NA	NA	NA
LYMPH%	rs545836323	G	GAA	0.0244885	0.00355455	5.605e-12	NA	NA	NA	NA	NA	NA
LYMPH%	rs546941547	A	AAT	-0.0368862	0.00357868	6.537e-25	NA	NA	NA	NA	NA	NA
LYMPH%	rs55720021	T	G	-0.0344448	0.00421543	3.055e-16	NA	NA	NA	NA	NA	NA
LYMPH%	rs55853946	G	GA	0.025189	0.0039336	1.518e-10	NA	NA	NA	NA	NA	NA
LYMPH%	rs56133626	A	G	-0.0555906	0.00380683	2.693e-48	NA	NA	NA	NA	NA	NA
LYMPH%	rs568868093	TGCGGCG	T	-0.0274294	0.00366117	6.785e-14	NA	NA	NA	NA	NA	NA
LYMPH%	rs57143961	CT	C	0.0884651	0.00499387	3.228e-70	NA	NA	NA	NA	NA	NA
LYMPH%	rs573617232	AT	A	0.0311094	0.00428908	4.071e-13	NA	NA	NA	NA	NA	NA
LYMPH%	rs5817086	A	AT	0.0275679	0.00364983	4.247e-14	NA	NA	NA	NA	NA	NA
LYMPH%	rs5839925	C	CT	-0.0401305	0.00379801	4.274e-26	NA	NA	NA	NA	NA	NA
LYMPH%	rs58785573	T	A	0.0367388	0.00361414	2.833e-24	NA	NA	NA	NA	NA	NA
LYMPH%	rs59697075	T	C	0.0415514	0.00363092	2.527e-30	NA	NA	NA	NA	NA	NA
LYMPH%	rs60065504	C	CT	0.0218198	0.00359124	1.233e-09	NA	NA	NA	NA	NA	NA
LYMPH%	rs6144337	T	TCCATGTGCCTCA	-0.0294043	0.00493846	2.614e-09	NA	NA	NA	NA	NA	NA
LYMPH%	rs62312418	A	G	-0.037037	0.00365854	4.348e-24	NA	NA	NA	NA	NA	NA
LYMPH#	rs3732378	A	G	0.0294283	0.00473448	5.108e-10	0.059	0.021	0.0061	-0.028	0.032	0.38
LYMPH#	rs2019137	A	G	0.0238481	0.00360232	3.587e-11	-0.043	0.016	0.0093	0.027	0.024	0.27
LYMPH#	rs1014530	C	T	0.023548	0.00362927	8.678e-11	-0.04	0.016	0.015	0.01	0.025	0.67
LYMPH#	rs9658111	C	G	-0.0628126	0.00841429	8.33e-14	0.091	0.039	0.018	0.028	0.058	0.64
LYMPH#	rs7192652	G	A	0.0277413	0.00362575	1.991e-14	0.038	0.016	0.021	-0.038	0.025	0.12
LYMPH#	rs4924997	T	A	-0.0215101	0.00369104	5.621e-09	0.038	0.017	0.022	-0.034	0.025	0.17
LYMPH#	rs62355272	A	C	0.0568497	0.00411798	2.37e-43	-0.041	0.019	0.03	-0.026	0.028	0.36
LYMPH#	rs2522056	A	G	0.0295444	0.00461338	1.513e-10	-0.044	0.021	0.034	-0.08	0.031	0.011
LYMPH#	rs3184504	C	T	-0.0883647	0.00358851	6.93e-134	0.033	0.016	0.046	0.0073	0.024	0.76
LYMPH#	rs516805	T	G	0.032555	0.00395477	1.844e-16	-0.036	0.018	0.046	0.032	0.027	0.24
LYMPH#	rs35251378	A	G	0.0413166	0.00397206	2.433e-25	0.035	0.018	0.051	-0.026	0.027	0.33
LYMPH#	rs485030	C	T	-0.0218861	0.00379149	7.814e-09	-0.033	0.017	0.052	-0.0023	0.026	0.93
LYMPH#	rs7251806	T	C	-0.120499	0.00493113	7.02e-132	0.16	0.082	0.056	0.03	0.12	0.81
LYMPH#	rs10466905	A	G	0.0721391	0.00460054	2.054e-55	-0.039	0.021	0.059	0.0053	0.031	0.86
LYMPH#	rs77216612	G	A	0.03121	0.00398763	5.008e-15	-0.033	0.018	0.068	0.0069	0.027	0.8
LYMPH#	rs55908509	A	G	-0.0686606	0.00384302	2.159e-71	-0.031	0.017	0.074	-0.03	0.026	0.24
LYMPH#	rs9913156	T	C	-0.0328406	0.00418064	3.985e-15	0.033	0.019	0.077	0.045	0.028	0.11
LYMPH#	rs17229044	T	C	-0.0255305	0.004428	8.132e-09	0.034	0.02	0.091	0.056	0.03	0.063
LYMPH#	chr10:72382869	C	A	0.0746895	0.00910876	2.409e-16	-0.065	0.041	0.12	0.056	0.062	0.37
LYMPH#	rs17041439	C	A	0.0501662	0.00788346	1.972e-10	-0.055	0.036	0.12	-0.059	0.053	0.27
LYMPH#	chr1:198594782	T	C	-0.0482399	0.00722807	2.49e-11	-0.05	0.033	0.13	0.029	0.049	0.55
LYMPH#	rs34038797	G	C	-0.0240077	0.00375786	1.673e-10	0.025	0.017	0.13	-0.038	0.025	0.12
LYMPH#	rs7650602	C	T	0.0290341	0.00366145	2.197e-15	0.025	0.017	0.13	0.036	0.025	0.15
LYMPH#	rs1297255	T	C	0.0232939	0.00364331	1.62e-10	0.024	0.017	0.14	-0.011	0.025	0.67
LYMPH#	chr6:31540556	C	T	0.0741875	0.00413594	6.034e-72	-0.027	0.019	0.15	0.023	0.028	0.42
LYMPH#	rs7576541	T	C	0.0349481	0.00384571	1.013e-19	0.025	0.018	0.15	0.034	0.026	0.19
LYMPH#	rs35592432	C	G	0.109973	0.0119508	3.51e-20	-0.073	0.053	0.16	-0.041	0.078	0.6
LYMPH#	rs2228015	C	T	-0.0550098	0.00944673	5.775e-09	-0.059	0.043	0.17	0.098	0.064	0.13
LYMPH#	rs6832951	G	A	-0.0424668	0.00465416	7.208e-20	0.028	0.021	0.19	0.017	0.031	0.59
LYMPH#	rs9494142	C	T	-0.0402206	0.00415889	4.004e-22	0.025	0.019	0.19	0.054	0.028	0.056
LYMPH#	rs36084354	A	G	-0.0589272	0.00621913	2.664e-21	-0.036	0.028	0.2	0.027	0.042	0.52
LYMPH#	rs60515486	T	A	-0.0384353	0.00446629	7.588e-18	0.026	0.02	0.2	0.0094	0.03	0.76
LYMPH#	rs6502555	C	T	0.0352527	0.00413455	1.51e-17	-0.022	0.019	0.23	-0.04	0.028	0.15
LYMPH#	chr6:31442782	A	G	-0.107756	0.00490068	3.76e-107	-0.026	0.022	0.24	-0.074	0.033	0.025
LYMPH#	rs7090504	A	T	0.035724	0.00451323	2.464e-15	-0.024	0.02	0.24	0.00097	0.03	0.97
LYMPH#	rs2326837	G	A	0.0253595	0.00373707	1.153e-11	0.019	0.017	0.25	-0.0048	0.025	0.85
LYMPH#	rs4937334	A	G	-0.0299236	0.00435622	6.458e-12	-0.022	0.02	0.27	0.068	0.029	0.021
LYMPH#	rs5026472	G	C	0.0422387	0.00360316	9.755e-32	-0.018	0.017	0.27	-0.0067	0.025	0.79
LYMPH#	rs62237617	T	C	0.222864	0.0374737	2.728e-09	0.18	0.17	0.27	0.43	0.25	0.09
LYMPH#	rs12504282	T	C	-0.0354476	0.00359894	6.892e-23	0.017	0.016	0.31	0.047	0.024	0.054
LYMPH#	rs1260326	C	T	-0.025744	0.0036637	2.114e-12	-0.017	0.017	0.32	0.0067	0.025	0.79
LYMPH#	rs714027	G	A	-0.0341588	0.00361378	3.312e-21	-0.017	0.016	0.32	0.0035	0.025	0.89
LYMPH#	rs113678689	C	G	-0.04354	0.00450598	4.342e-22	0.02	0.02	0.33	-0.035	0.03	0.24
LYMPH#	rs504848	T	C	0.0242336	0.00363186	2.515e-11	0.016	0.017	0.34	-0.047	0.025	0.056
LYMPH#	rs2919917	C	T	0.0490982	0.00417824	6.983e-32	-0.018	0.019	0.35	-0.023	0.028	0.42
LYMPH#	chr1:247638515	T	C	-0.0340167	0.00573619	3.026e-09	-0.024	0.026	0.36	0.02	0.038	0.61
LYMPH#	rs6433895	C	A	-0.048549	0.00386075	2.897e-36	0.016	0.018	0.37	-0.031	0.026	0.24
LYMPH#	rs713909	C	G	-0.0298551	0.0036333	2.086e-16	0.015	0.016	0.37	0.0079	0.025	0.75
LYMPH#	rs34338164	C	A	-0.141029	0.0192779	2.563e-13	0.077	0.087	0.38	-0.014	0.13	0.92
LYMPH#	rs6475611	A	G	-0.0511839	0.00492701	2.799e-25	0.019	0.022	0.39	0.024	0.033	0.47
LYMPH#	rs7939778	A	G	0.0262433	0.00410572	1.638e-10	0.016	0.019	0.4	-0.0068	0.028	0.81
LYMPH#	rs187971642	C	T	-0.152082	0.0237793	1.599e-10	-0.086	0.11	0.41	-0.074	0.16	0.64
LYMPH#	rs547320937	A	G	-0.161406	0.0271465	2.752e-09	0.14	0.17	0.41	0.18	0.26	0.49
LYMPH#	rs6911302	C	A	-0.0318939	0.00363184	1.609e-18	0.013	0.016	0.41	0.0032	0.025	0.9
LYMPH#	rs2476601	G	A	0.0563788	0.00593289	2.044e-21	-0.021	0.027	0.42	-0.022	0.04	0.58
LYMPH#	rs11077815	C	T	-0.0246314	0.00371099	3.192e-11	0.013	0.017	0.43	0.013	0.025	0.6
LYMPH#	rs117125309	A	G	0.117028	0.0157466	1.07e-13	-0.056	0.071	0.43	-0.09	0.11	0.4
LYMPH#	chr1:101250810	A	C	-0.0367538	0.00363203	4.533e-24	0.013	0.016	0.44	-0.01	0.025	0.67
LYMPH#	rs12598529	A	G	0.0218562	0.00378581	7.778e-09	0.013	0.017	0.44	0.017	0.025	0.51
LYMPH#	rs2034310	C	T	0.0270676	0.00461108	4.355e-09	-0.016	0.021	0.44	-0.08	0.031	0.01
LYMPH#	rs7578575	A	T	0.0400493	0.00398503	9.194e-24	0.014	0.018	0.44	0.036	0.027	0.18
LYMPH#	rs1822534	G	A	-0.0373015	0.00367943	3.752e-24	-0.012	0.017	0.46	-0.024	0.025	0.33
LYMPH#	rs59107033	T	C	-0.0279166	0.00435882	1.507e-10	0.014	0.019	0.46	0.014	0.029	0.62
LYMPH#	rs72781680	T	C	0.0693065	0.00524997	8.623e-40	-0.017	0.024	0.47	-0.072	0.036	0.044
LYMPH#	rs117706999	A	G	0.0726542	0.0119187	1.089e-09	0.038	0.054	0.48	-0.074	0.081	0.36
LYMPH#	rs140397066	G	A	-0.204765	0.0216987	3.845e-21	-0.077	0.11	0.48	-0.22	0.16	0.17
LYMPH#	rs3818717	C	T	-0.0260531	0.0036819	1.484e-12	0.012	0.017	0.48	0.0015	0.025	0.95
LYMPH#	rs2073748	A	G	0.0244228	0.00377265	9.567e-11	0.012	0.017	0.49	-0.0028	0.025	0.91
LYMPH#	rs3745621	G	C	0.0337665	0.00410724	2.014e-16	-0.013	0.019	0.49	0.008	0.028	0.77
LYMPH#	rs2284344	C	G	-0.0220032	0.0036398	1.492e-09	0.011	0.016	0.5	0.018	0.025	0.47
LYMPH#	rs7901056	G	T	0.0227879	0.00368731	6.407e-10	-0.011	0.017	0.5	0.029	0.025	0.24
LYMPH#	rs10844706	A	C	0.0686041	0.00373489	2.35e-75	-0.011	0.017	0.51	-0.021	0.025	0.41
LYMPH#	rs35963943	A	G	0.0345166	0.00468851	1.812e-13	-0.014	0.021	0.51	0.076	0.032	0.017
LYMPH#	rs990171	C	A	0.0346951	0.00429111	6.199e-16	-0.012	0.019	0.53	0.0032	0.029	0.91
LYMPH#	rs10422126	A	G	0.0379297	0.0038486	6.492e-23	-0.011	0.017	0.54	-0.037	0.026	0.16
LYMPH#	rs4618126	A	G	-0.0538904	0.00409423	1.442e-39	0.011	0.019	0.54	0.0073	0.028	0.79
LYMPH#	rs12716977	C	T	0.0594495	0.00365215	1.415e-59	0.0097	0.016	0.55	-0.011	0.025	0.67
LYMPH#	rs58106596	A	G	-0.0313361	0.00435687	6.37e-13	-0.012	0.02	0.56	-0.021	0.029	0.47
LYMPH#	rs13242809	A	T	-0.0262918	0.0040546	8.906e-11	-0.01	0.018	0.57	-0.0081	0.027	0.77
LYMPH#	rs3731211	A	T	0.0397903	0.0040158	3.826e-23	-0.01	0.018	0.57	0.017	0.027	0.53
LYMPH#	rs6569648	T	C	0.0267454	0.00419503	1.824e-10	-0.01	0.019	0.59	-0.022	0.028	0.44
LYMPH#	chr6:31135989	C	G	-0.110272	0.014697	6.235e-14	0.036	0.069	0.6	0.00022	0.1	1
LYMPH#	rs62111672	A	G	0.0748176	0.00982495	2.636e-14	0.023	0.044	0.6	-0.078	0.066	0.24
LYMPH#	rs10408945	T	G	0.0693981	0.0051115	5.493e-42	-0.012	0.023	0.61	0.063	0.035	0.069
LYMPH#	rs34664882	A	G	-0.0643975	0.009932	8.942e-11	-0.023	0.045	0.61	-0.032	0.066	0.63
LYMPH#	rs3748022	T	C	-0.034595	0.00431804	1.131e-15	-0.0096	0.02	0.62	-0.017	0.029	0.56
LYMPH#	rs9895848	T	C	-0.0304597	0.0039562	1.369e-14	0.0085	0.018	0.63	-0.0022	0.026	0.93
LYMPH#	rs4502545	A	G	0.0363193	0.0047486	2.035e-14	0.01	0.021	0.64	-0.023	0.032	0.47
LYMPH#	rs61923561	A	C	-0.121744	0.0160075	2.84e-14	0.035	0.076	0.64	0.086	0.11	0.45
LYMPH#	rs72928038	A	G	-0.0340843	0.0047014	4.173e-13	-0.0097	0.021	0.65	-0.048	0.032	0.13
LYMPH#	rs79478560	A	G	-0.0220164	0.00375078	4.362e-09	-0.0076	0.017	0.65	-0.011	0.025	0.66
LYMPH#	rs79716587	A	G	-0.04681	0.00547312	1.202e-17	-0.011	0.025	0.65	0.031	0.037	0.39
LYMPH#	rs61387190	T	C	0.0352164	0.00494173	1.031e-12	-0.0098	0.022	0.66	-0.048	0.034	0.15
LYMPH#	rs6735656	T	G	0.037288	0.00412989	1.736e-19	-0.0082	0.019	0.66	-0.015	0.028	0.58
LYMPH#	rs247826	T	C	0.0436156	0.00436811	1.773e-23	-0.0081	0.02	0.68	-0.0089	0.029	0.76
LYMPH#	rs5754100	C	T	-0.0461101	0.00462018	1.862e-23	-0.0088	0.021	0.68	0.023	0.031	0.46
LYMPH#	chr17:57801597	T	G	0.0213818	0.00365813	5.065e-09	-0.0065	0.016	0.69	0.018	0.024	0.46
LYMPH#	rs1285886	A	G	0.0289374	0.00458043	2.656e-10	0.0081	0.021	0.69	-0.051	0.031	0.095
LYMPH#	rs2038255	T	C	-0.0334363	0.00467046	8.121e-13	-0.0084	0.021	0.69	0.013	0.032	0.69
LYMPH#	rs2347784	G	C	0.0262995	0.00405833	9.15e-11	0.0074	0.018	0.69	-0.011	0.027	0.68
LYMPH#	rs1386622	G	T	0.06988	0.00388292	2.064e-72	-0.0068	0.018	0.7	0.0077	0.026	0.77
LYMPH#	chr6:32286685	G	A	0.116975	0.00767178	1.713e-52	0.013	0.034	0.71	0.024	0.052	0.64
LYMPH#	rs259981	A	T	-0.0243979	0.00378136	1.103e-10	-0.0064	0.017	0.71	-0.028	0.026	0.27
LYMPH#	rs4319365	A	G	-0.0217125	0.00363073	2.228e-09	-0.0061	0.017	0.71	-0.013	0.025	0.59
LYMPH#	rs696	T	C	0.0270596	0.00373784	4.508e-13	0.0064	0.017	0.71	-0.015	0.025	0.56
LYMPH#	rs11168249	C	T	-0.0230135	0.00362729	2.231e-10	0.006	0.016	0.72	-0.0033	0.025	0.89
LYMPH#	rs4911253	G	A	0.0217392	0.00361777	1.866e-09	0.0059	0.016	0.72	0.029	0.025	0.23
LYMPH#	rs11779535	A	G	0.0326205	0.00528301	6.633e-10	-0.0084	0.024	0.73	-0.051	0.036	0.15
LYMPH#	rs175714	C	T	0.0243653	0.00367104	3.197e-11	-0.0058	0.017	0.73	-0.011	0.025	0.67
LYMPH#	rs17762452	A	C	-0.0287751	0.00385522	8.398e-14	-0.006	0.018	0.73	0.012	0.026	0.66
LYMPH#	rs2070433	A	G	-0.026471	0.00431624	8.63e-10	0.0069	0.02	0.73	-0.029	0.029	0.32
LYMPH#	rs4722762	T	G	-0.0290518	0.00456179	1.909e-10	0.007	0.021	0.73	-0.038	0.031	0.22
LYMPH#	rs4737010	A	G	0.0310162	0.00431117	6.274e-13	-0.0066	0.019	0.73	0.0028	0.029	0.92
LYMPH#	rs11250079	C	T	0.0232705	0.00392104	2.943e-09	-0.0052	0.018	0.77	0.011	0.026	0.68
LYMPH#	rs3540	A	G	0.0377124	0.00385491	1.333e-22	-0.0052	0.018	0.77	-0.055	0.026	0.034
LYMPH#	rs6760805	G	A	0.0434413	0.00373016	2.406e-31	0.0049	0.017	0.77	0.035	0.025	0.16
LYMPH#	rs1354034	C	T	0.025544	0.00366271	3.079e-12	-0.0047	0.017	0.78	-0.021	0.025	0.4
LYMPH#	chr13:114920867	A	G	0.0314031	0.00395072	1.885e-15	0.0048	0.018	0.79	-0.0013	0.027	0.96
LYMPH#	chr10:45963586	C	T	-0.0423519	0.00706737	2.065e-09	-0.0083	0.032	0.8	-0.01	0.048	0.83
LYMPH#	rs149290349	A	G	-0.072423	0.0069547	2.151e-25	-0.008	0.031	0.8	-0.077	0.047	0.099
LYMPH#	rs748113	C	T	-0.0343492	0.00369075	1.317e-20	-0.0042	0.017	0.8	-0.016	0.025	0.5
LYMPH#	rs1586459	G	A	0.065023	0.00453865	1.495e-46	0.0048	0.021	0.81	0.015	0.031	0.63
LYMPH#	rs28577594	C	G	-0.0290413	0.00403824	6.405e-13	0.0045	0.018	0.81	0.032	0.027	0.25
LYMPH#	rs11676298	G	C	0.0285807	0.00456709	3.9e-10	0.0048	0.021	0.82	-0.055	0.031	0.072
LYMPH#	rs5498	G	A	-0.0411527	0.00362553	7.348e-30	-0.0038	0.017	0.82	0.05	0.025	0.04
LYMPH#	rs10087240	T	C	0.0240502	0.00365341	4.612e-11	-0.0035	0.016	0.83	0.05	0.025	0.042
LYMPH#	rs16904181	A	G	0.0254708	0.00395373	1.177e-10	0.0039	0.018	0.83	-0.0039	0.027	0.88
LYMPH#	rs6531656	T	C	0.059894	0.00508489	5.02e-32	0.0048	0.023	0.83	0.013	0.035	0.7
LYMPH#	rs34557412	G	A	-0.140261	0.0220806	2.122e-10	-0.018	0.096	0.85	-0.071	0.14	0.62
LYMPH#	rs10867411	G	A	-0.0276211	0.00374279	1.585e-13	-0.003	0.017	0.86	-0.02	0.025	0.44
LYMPH#	rs3735485	G	A	0.0496395	0.00497849	2.046e-23	-0.004	0.023	0.86	-0.04	0.034	0.23
LYMPH#	rs76382185	T	C	-0.0432557	0.005618	1.366e-14	0.0046	0.026	0.86	0.046	0.038	0.23
LYMPH#	rs8141529	G	A	-0.0239443	0.00409325	4.924e-09	-0.0032	0.018	0.86	-0.017	0.028	0.55
LYMPH#	rs1861090	G	A	-0.0656422	0.00395762	8.755e-62	-0.0026	0.018	0.88	-0.0026	0.027	0.92
LYMPH#	chr1:198680015	A	G	0.131118	0.019385	1.343e-11	0.012	0.086	0.89	-0.077	0.13	0.56
LYMPH#	rs12981683	T	C	-0.0282847	0.0044595	2.26e-10	0.0028	0.02	0.89	-0.0024	0.03	0.94
LYMPH#	rs55706446	T	C	-0.0844595	0.00736319	1.856e-30	-0.0045	0.033	0.89	0.015	0.05	0.76
LYMPH#	rs79237520	T	C	0.0870298	0.0122827	1.385e-12	-0.0076	0.055	0.89	-0.038	0.081	0.64
LYMPH#	chr6:29832332	G	A	-0.0462654	0.00466269	3.324e-23	0.0027	0.021	0.9	0.0021	0.032	0.95
LYMPH#	rs41287280	G	C	0.112873	0.01249	1.609e-19	-0.0073	0.057	0.9	-0.075	0.085	0.37
LYMPH#	rs6122940	T	G	0.0369399	0.00618808	2.379e-09	-0.0035	0.028	0.9	0.03	0.042	0.47
LYMPH#	rs6589939	G	A	0.0409738	0.00371148	2.457e-28	0.0022	0.017	0.9	-0.0087	0.025	0.73
LYMPH#	rs2281603	C	T	0.0298429	0.0042246	1.617e-12	-0.0023	0.019	0.91	-0.0063	0.029	0.82
LYMPH#	rs658349	G	C	-0.0303585	0.00383456	2.432e-15	0.002	0.017	0.91	-0.0021	0.026	0.94
LYMPH#	rs10243593	A	G	-0.0232701	0.00362798	1.417e-10	0.0017	0.016	0.92	-0.049	0.025	0.047
LYMPH#	rs77046277	G	C	-0.537314	0.0521775	7.209e-25	-0.024	0.22	0.92	0.51	0.33	0.12
LYMPH#	rs112401631	A	T	-0.0837615	0.013037	1.319e-10	-0.0044	0.058	0.94	-0.0018	0.085	0.98
LYMPH#	rs10828723	C	T	-0.0309074	0.00371637	9.055e-17	-0.001	0.017	0.95	-0.017	0.025	0.51
LYMPH#	rs13230583	C	T	0.0275164	0.00444931	6.233e-10	0.0013	0.02	0.95	0.03	0.03	0.32
LYMPH#	rs13315469	G	A	0.0217735	0.00377809	8.258e-09	0.0011	0.017	0.95	-0.014	0.026	0.58
LYMPH#	rs6568490	T	G	0.0291977	0.00490463	2.631e-09	-0.0014	0.022	0.95	-0.011	0.033	0.73
LYMPH#	rs2157691	C	G	0.0326801	0.00406138	8.517e-16	-0.00068	0.018	0.97	-0.065	0.028	0.018
LYMPH#	chr6:31316460	T	C	0.172109	0.0199572	6.471e-18	0.0018	0.092	0.98	-0.2	0.14	0.15
LYMPH#	rs2224234	C	A	0.0355251	0.00454118	5.163e-15	0.00062	0.02	0.98	0.029	0.03	0.34
LYMPH#	rs13092376	C	A	-0.0356468	0.00367703	3.184e-22	0.00015	0.017	0.99	-0.029	0.025	0.24
LYMPH#	rs17011715	G	T	-0.0373407	0.00426587	2.071e-18	-9.8e-05	0.019	1	0.00048	0.029	0.99
LYMPH#	chr10:115732087	AAG	A	-0.0250129	0.00412127	1.285e-09	NA	NA	NA	NA	NA	NA
LYMPH#	chr19:1192378	TTG	T	0.0278232	0.00449337	5.938e-10	NA	NA	NA	NA	NA	NA
LYMPH#	chr6:31239057	T	C	0.107611	0.00429348	1.24e-138	NA	NA	NA	NA	NA	NA
LYMPH#	chr6:32452470	G	C	0.030417	0.00403799	4.97e-14	NA	NA	NA	NA	NA	NA
LYMPH#	rs10554441	A	AAC	-0.0236193	0.00405297	5.621e-09	NA	NA	NA	NA	NA	NA
LYMPH#	rs10554589	G	GGATGT	-0.0309833	0.0047894	9.856e-11	NA	NA	NA	NA	NA	NA
LYMPH#	rs112158604	T	TCTTCTGCAG	-0.0227041	0.00359885	2.813e-10	NA	NA	NA	NA	NA	NA
LYMPH#	rs11429183	TC	T	0.0508065	0.00363748	2.461e-44	NA	NA	NA	NA	NA	NA
LYMPH#	rs13063578	A	T	0.0547414	0.00367246	3.016e-50	NA	NA	NA	NA	NA	NA
LYMPH#	rs140508453	T	TAA	-0.03567	0.00404189	1.094e-18	NA	NA	NA	NA	NA	NA
LYMPH#	rs142550358	T	TTC	-0.0695754	0.00808116	7.332e-18	NA	NA	NA	NA	NA	NA
LYMPH#	rs146490475	C	T	-0.0937297	0.0149145	3.289e-10	NA	NA	NA	NA	NA	NA
LYMPH#	rs149282647	C	CT	-0.0383209	0.00521242	1.955e-13	NA	NA	NA	NA	NA	NA
LYMPH#	rs150784178	A	ACTGAAAACCTGAAATGCT	0.0355931	0.00539011	4.018e-11	NA	NA	NA	NA	NA	NA
LYMPH#	rs151205200	T	TATTTTAC	-0.0290554	0.00396349	2.289e-13	NA	NA	NA	NA	NA	NA
LYMPH#	rs1883932	T	A	-0.0249933	0.00360361	4.045e-12	NA	NA	NA	NA	NA	NA
LYMPH#	rs34233420	G	GATTT	-0.0335142	0.00359846	1.237e-20	NA	NA	NA	NA	NA	NA
LYMPH#	rs34312547	C	CGT	-0.0237675	0.00397517	2.245e-09	NA	NA	NA	NA	NA	NA
LYMPH#	rs34976449	TG	T	-0.024995	0.00366893	9.584e-12	NA	NA	NA	NA	NA	NA
LYMPH#	rs369457490	AAAAT	A	0.0352117	0.00378749	1.447e-20	NA	NA	NA	NA	NA	NA
LYMPH#	rs3812049	G	C	0.025152	0.00412148	1.043e-09	NA	NA	NA	NA	NA	NA
LYMPH#	rs3835397	A	AG	-0.081067	0.0102898	3.315e-15	NA	NA	NA	NA	NA	NA
LYMPH#	rs397750039	CA	C	0.0281669	0.00374906	5.776e-14	NA	NA	NA	NA	NA	NA
LYMPH#	rs546941547	A	AAT	-0.0275408	0.00361695	2.65e-14	NA	NA	NA	NA	NA	NA
LYMPH#	rs549579958	C	CG	0.221955	0.0294879	5.193e-14	NA	NA	NA	NA	NA	NA
LYMPH#	rs5780192	AT	A	-0.0376958	0.00598731	3.055e-10	NA	NA	NA	NA	NA	NA
LYMPH#	rs59073566	AT	A	0.0262866	0.00417334	3.002e-10	NA	NA	NA	NA	NA	NA
LYMPH#	rs66504755	C	CA	-0.0421654	0.00409141	6.632e-25	NA	NA	NA	NA	NA	NA
LYMPH#	rs6801231	A	G	0.0268472	0.00373875	6.931e-13	NA	NA	NA	NA	NA	NA
LYMPH#	rs71689248	A	AGT	0.0225343	0.00379162	2.795e-09	NA	NA	NA	NA	NA	NA
LYMPH#	rs71973827	G	GA	0.0279379	0.00465048	1.884e-09	NA	NA	NA	NA	NA	NA
LYMPH#	rs73579370	C	T	-0.0268922	0.00429157	3.698e-10	NA	NA	NA	NA	NA	NA
MONO#	rs913678	C	T	-0.0480362	0.00380947	1.867e-36	-0.068	0.017	8.7e-05	-5.5e-06	0.026	1
MONO#	rs7298732	C	T	0.0409758	0.00543328	4.641e-14	-0.095	0.025	0.00015	0.023	0.037	0.53
MONO#	rs75492293	C	T	-0.0493241	0.0059468	1.093e-16	-0.083	0.027	0.0023	-0.034	0.041	0.41
MONO#	rs3732378	A	G	0.0552376	0.00469334	5.616e-32	0.059	0.021	0.0061	-0.028	0.032	0.38
MONO#	rs687289	A	G	-0.0401909	0.00382305	7.543e-26	0.048	0.018	0.0069	0.018	0.026	0.49
MONO#	rs2292982	G	T	-0.0590815	0.00378387	5.842e-55	-0.044	0.017	0.0099	-0.048	0.026	0.065
MONO#	rs13070279	A	G	-0.0330944	0.00562545	4.03e-09	-0.064	0.026	0.014	-0.03	0.038	0.44
MONO#	rs2239630	G	A	0.0552272	0.00361624	1.175e-52	-0.039	0.017	0.018	0.0013	0.025	0.96
MONO#	rs4807440	T	G	0.0249367	0.00376293	3.427e-11	0.041	0.017	0.018	0.031	0.026	0.23
MONO#	rs7919533	C	T	0.0216054	0.00357999	1.589e-09	-0.039	0.016	0.018	-0.015	0.024	0.54
MONO#	rs10980797	G	A	-0.135182	0.00357669	1.36000000000028e-312	0.036	0.016	0.028	0.022	0.024	0.36
MONO#	rs73204034	T	C	0.04497	0.00666338	1.491e-11	0.065	0.03	0.032	-0.003	0.045	0.95
MONO#	rs28375303	G	T	-0.0240944	0.00380249	2.351e-10	0.036	0.017	0.036	0.026	0.026	0.31
MONO#	rs17758695	T	C	-0.0971638	0.0105533	3.354e-20	0.1	0.048	0.038	-0.049	0.072	0.49
MONO#	rs10751647	C	T	-0.0223925	0.00373801	2.092e-09	-0.035	0.017	0.039	0.01	0.025	0.68
MONO#	chr6:31331954	T	C	-0.0784655	0.00426072	9.772e-76	-0.04	0.019	0.04	-0.048	0.029	0.1
MONO#	rs45474992	T	C	0.0576383	0.00969833	2.797e-09	-0.09	0.044	0.04	0.017	0.065	0.8
MONO#	rs653178	T	C	-0.049377	0.00356404	1.2e-43	0.033	0.016	0.046	0.01	0.024	0.68
MONO#	rs6734942	T	C	-0.0246967	0.00367022	1.709e-11	0.033	0.017	0.046	0.037	0.025	0.14
MONO#	rs12459847	C	G	-0.0646715	0.00411876	1.472e-55	0.037	0.019	0.048	0.023	0.028	0.41
MONO#	rs34097845	T	C	-0.105639	0.00789389	7.669e-41	0.071	0.036	0.05	0.11	0.054	0.035
MONO#	rs1892548	C	T	-0.0637861	0.00381083	6.915e-63	-0.033	0.017	0.054	-0.015	0.026	0.57
MONO#	rs56177354	T	C	0.145571	0.00774002	6.541e-79	0.066	0.035	0.059	0.051	0.053	0.33
MONO#	rs34599082	T	C	-0.106191	0.0153243	4.221e-12	0.13	0.071	0.063	-0.051	0.1	0.63
MONO#	rs11642657	T	C	0.302529	0.0206578	1.454e-48	-0.19	0.1	0.067	-0.19	0.15	0.21
MONO#	rs8064111	T	C	-0.116776	0.0053664	5.49e-105	-0.043	0.025	0.081	-0.07	0.036	0.057
MONO#	rs76428106	C	T	0.517711	0.0156419	3.2e-240	-0.13	0.075	0.084	-0.15	0.11	0.18
MONO#	rs9410380	C	T	-0.0496272	0.00357685	9.037e-44	-0.028	0.016	0.087	0.018	0.024	0.47
MONO#	rs141094656	C	T	0.424957	0.0150287	6.75e-176	-0.11	0.07	0.1	-0.031	0.1	0.77
MONO#	rs1157008	C	T	-0.0488488	0.00364473	5.84e-41	-0.027	0.017	0.11	-0.038	0.025	0.12
MONO#	rs189992044	A	C	0.228844	0.0333365	6.665e-12	-0.21	0.13	0.11	-0.3	0.2	0.13
MONO#	rs1700159	T	C	0.0258238	0.00425317	1.266e-09	-0.03	0.019	0.12	-0.051	0.029	0.077
MONO#	rs4385425	G	A	-0.0571341	0.00382948	2.46e-50	0.027	0.018	0.12	0.0036	0.026	0.89
MONO#	rs58814158	G	T	-0.0305121	0.00500765	1.108e-09	-0.036	0.023	0.12	0.051	0.034	0.14
MONO#	rs72699818	C	T	-0.0346663	0.00464303	8.248e-14	0.033	0.021	0.12	-0.048	0.032	0.13
MONO#	chr17:16843729	T	G	-0.162058	0.0237044	8.109e-12	-0.18	0.12	0.14	-0.018	0.18	0.92
MONO#	rs4970966	T	G	-0.072678	0.00430067	4.558e-64	-0.029	0.02	0.14	0.042	0.029	0.15
MONO#	rs6540234	C	T	0.062948	0.00395528	4.993e-57	-0.026	0.018	0.14	0.014	0.027	0.61
MONO#	rs11580646	G	C	0.0308018	0.00482891	1.787e-10	0.032	0.022	0.15	-0.013	0.033	0.69
MONO#	rs360017	G	A	-0.0290719	0.00431539	1.619e-11	-0.028	0.02	0.15	0.00029	0.029	0.99
MONO#	rs149110519	T	C	0.0807	0.00986722	2.872e-16	0.063	0.044	0.16	-0.048	0.067	0.47
MONO#	rs4432538	A	G	-0.0276997	0.00358121	1.036e-14	-0.023	0.016	0.16	-0.012	0.024	0.63
MONO#	rs8064299	A	C	-0.0303168	0.00358532	2.772e-17	-0.023	0.016	0.16	0.011	0.024	0.67
MONO#	rs9554228	G	A	0.049908	0.00369979	1.805e-41	-0.024	0.017	0.16	-0.014	0.025	0.59
MONO#	rs11190141	T	C	-0.0464497	0.00369253	2.742e-36	0.022	0.017	0.19	0.0011	0.025	0.96
MONO#	rs13138355	T	C	-0.0472653	0.00458874	7.024e-25	0.028	0.021	0.19	0.017	0.031	0.59
MONO#	rs55793580	T	C	0.02849	0.00493362	7.711e-09	0.029	0.022	0.2	-0.034	0.034	0.32
MONO#	rs73217470	G	A	0.0705666	0.00850861	1.099e-16	0.05	0.039	0.2	-0.0012	0.058	0.98
MONO#	rs865483	C	A	-0.0231282	0.00371478	4.786e-10	0.022	0.017	0.2	-0.034	0.025	0.18
MONO#	rs55683935	G	T	-0.120649	0.00922393	4.285e-39	0.052	0.042	0.21	0.057	0.062	0.36
MONO#	rs62445347	C	G	0.0409753	0.00566123	4.558e-13	0.032	0.025	0.21	0.0048	0.038	0.9
MONO#	rs150449635	C	T	0.133968	0.0123767	2.644e-27	-0.071	0.058	0.22	-0.17	0.086	0.044
MONO#	rs35979828	T	C	-0.0414963	0.00698814	2.883e-09	-0.039	0.032	0.23	0.011	0.048	0.82
MONO#	rs5769707	T	G	0.0239219	0.00366849	6.988e-11	0.02	0.017	0.23	-0.001	0.025	0.97
MONO#	rs45577137	G	A	-0.0655253	0.00894842	2.433e-13	0.049	0.042	0.24	-0.0032	0.062	0.96
MONO#	rs61946325	T	C	-0.0297012	0.0047312	3.435e-10	0.026	0.022	0.24	0.034	0.032	0.29
MONO#	rs13271228	G	T	-0.0368327	0.00360224	1.533e-24	0.019	0.017	0.25	0.017	0.025	0.49
MONO#	rs56344893	A	C	-0.0473638	0.00369116	1.09e-37	0.019	0.017	0.25	0.003	0.025	0.91
MONO#	rs66519732	G	C	-0.0706773	0.00778252	1.07e-19	0.041	0.035	0.25	0.065	0.053	0.22
MONO#	chr2:169721381	G	A	0.0284486	0.00381088	8.323e-14	0.02	0.017	0.26	0.014	0.026	0.59
MONO#	rs1105527	T	C	-0.0230337	0.00361983	1.976e-10	-0.019	0.017	0.26	0.018	0.025	0.48
MONO#	rs413141	G	A	0.0426084	0.0052576	5.311e-16	0.027	0.024	0.26	0.011	0.036	0.76
MONO#	rs4812447	G	A	0.0255053	0.00361784	1.791e-12	0.018	0.017	0.26	0.0088	0.025	0.72
MONO#	rs12075	A	G	0.0334392	0.00360526	1.774e-20	0.018	0.017	0.27	0.0083	0.025	0.73
MONO#	rs149698681	C	G	0.0761539	0.0123631	7.285e-10	0.064	0.058	0.27	0.077	0.086	0.37
MONO#	rs7180079	G	A	0.0564354	0.00548763	8.31e-25	0.028	0.025	0.27	-0.056	0.037	0.14
MONO#	chr1:93269618	A	T	-0.179938	0.0301994	2.548e-09	-0.15	0.14	0.29	-0.31	0.21	0.14
MONO#	rs4919087	G	A	0.0499672	0.00364173	7.629e-43	-0.018	0.017	0.29	0.021	0.025	0.39
MONO#	rs11189181	G	A	0.0416962	0.00383044	1.352e-27	0.018	0.018	0.32	-0.0016	0.026	0.95
MONO#	rs2038700	C	T	0.0455852	0.0036663	1.718e-35	-0.017	0.017	0.32	0.016	0.025	0.51
MONO#	rs59072704	C	T	-0.0316256	0.00520169	1.203e-09	-0.023	0.024	0.32	0.011	0.035	0.74
MONO#	chr6:31461372	T	A	-0.0541959	0.00367399	3.021e-49	-0.017	0.017	0.33	-0.025	0.025	0.31
MONO#	rs2012011	A	G	-0.0369124	0.00523428	1.763e-12	-0.022	0.024	0.34	-0.02	0.036	0.58
MONO#	rs11775706	T	C	-0.0217474	0.00356801	1.094e-09	-0.015	0.016	0.36	0.028	0.024	0.24
MONO#	rs35493131	G	A	0.0442221	0.00710385	4.813e-10	0.03	0.033	0.36	-0.015	0.049	0.76
MONO#	rs475616	G	A	0.0229248	0.00377776	1.292e-09	-0.016	0.017	0.36	-0.056	0.026	0.03
MONO#	rs7212590	T	C	-0.0752735	0.00657691	2.488e-30	-0.028	0.03	0.36	-0.075	0.045	0.097
MONO#	rs113760175	A	G	0.0427743	0.00707859	1.515e-09	-0.029	0.032	0.37	0.056	0.048	0.24
MONO#	rs1799864	A	G	-0.0458816	0.00678896	1.397e-11	-0.028	0.031	0.37	-0.024	0.047	0.61
MONO#	chr15:80260014	C	T	-0.0874416	0.00405732	5.12e-103	0.016	0.019	0.39	-0.0082	0.028	0.77
MONO#	rs150861794	T	C	-0.143515	0.0138103	2.699e-25	0.057	0.066	0.39	0.28	0.099	0.0047
MONO#	rs17608459	A	G	0.0359479	0.00582771	6.896e-10	-0.023	0.027	0.39	0.073	0.04	0.068
MONO#	rs6475611	A	G	-0.046229	0.00488492	2.975e-21	0.019	0.022	0.39	0.024	0.033	0.47
MONO#	rs80271829	C	T	-0.0499806	0.00637054	4.31e-15	-0.025	0.029	0.39	-0.048	0.043	0.27
MONO#	rs1037171	A	G	0.0407874	0.00402316	3.742e-24	0.015	0.018	0.4	-0.032	0.027	0.24
MONO#	rs11640143	C	T	0.135922	0.00679875	6.446e-89	0.026	0.031	0.4	-0.0083	0.046	0.86
MONO#	rs12480732	T	C	0.0555715	0.00407538	2.449e-42	0.016	0.019	0.4	-0.0024	0.028	0.93
MONO#	rs72718281	T	C	-0.0233112	0.00368759	2.59e-10	-0.014	0.017	0.4	-0.036	0.025	0.16
MONO#	rs35883536	A	G	-0.0291753	0.00357478	3.311e-16	-0.013	0.016	0.41	0.032	0.024	0.19
MONO#	rs4149577	A	G	-0.0298481	0.00360667	1.276e-16	0.013	0.016	0.41	0.024	0.025	0.33
MONO#	rs11611647	C	T	-0.025603	0.00438676	5.333e-09	0.016	0.02	0.42	-0.021	0.03	0.47
MONO#	rs12753280	C	T	-0.0620076	0.00443428	1.96e-44	0.016	0.02	0.42	-0.017	0.03	0.56
MONO#	rs1870125	T	C	0.0300396	0.00361791	1.015e-16	-0.013	0.017	0.42	0.011	0.025	0.66
MONO#	rs2817441	T	C	-0.0259307	0.00401607	1.07e-10	-0.015	0.018	0.42	-0.039	0.027	0.15
MONO#	rs4566648	G	T	-0.0232434	0.00377262	7.226e-10	0.014	0.017	0.42	-0.032	0.026	0.21
MONO#	rs7249692	C	T	-0.0229644	0.00381845	1.809e-09	0.014	0.017	0.43	0.027	0.026	0.29
MONO#	chr6:31761063	A	G	0.106872	0.011487	1.356e-20	-0.041	0.053	0.44	0.018	0.079	0.81
MONO#	chr6:31762844	T	G	0.0277626	0.00363894	2.36e-14	0.013	0.017	0.44	0.024	0.025	0.34
MONO#	rs138918	A	G	0.0353758	0.00365316	3.539e-22	0.013	0.017	0.44	-0.034	0.025	0.17
MONO#	rs571497	A	G	-0.0321803	0.00503266	1.613e-10	-0.018	0.023	0.44	0.052	0.034	0.13
MONO#	rs1400745	G	A	0.021423	0.00360296	2.749e-09	0.013	0.016	0.45	0.015	0.025	0.55
MONO#	rs2062225	T	A	-0.050049	0.00548493	7.186e-20	0.019	0.025	0.45	-0.0098	0.037	0.79
MONO#	rs77572283	C	T	0.0635356	0.00405052	1.892e-55	0.013	0.018	0.46	0.026	0.027	0.33
MONO#	chr3:123105119	T	C	-0.0272032	0.00428479	2.17e-10	0.014	0.019	0.47	0.014	0.029	0.62
MONO#	rs13325613	T	G	-0.0741414	0.00716799	4.483e-25	0.024	0.033	0.47	-0.043	0.049	0.38
MONO#	rs149007767	T	C	-0.0794915	0.00510587	1.189e-54	-0.017	0.023	0.47	0.046	0.034	0.17
MONO#	rs7487827	T	A	0.0219849	0.00359778	9.919e-10	-0.012	0.016	0.47	0.035	0.024	0.15
MONO#	rs2238783	G	C	0.0228402	0.00374471	1.065e-09	0.012	0.017	0.48	-0.0037	0.025	0.88
MONO#	rs4325427	T	C	-0.0310049	0.00394828	4.07e-15	-0.013	0.018	0.48	0.012	0.027	0.66
MONO#	rs72675573	T	C	0.0228313	0.00370639	7.275e-10	0.012	0.017	0.48	0.013	0.025	0.6
MONO#	rs8022179	A	T	0.0603633	0.00404767	2.709e-50	-0.013	0.018	0.48	-0.0026	0.028	0.93
MONO#	rs11723763	T	G	0.0255263	0.00359747	1.288e-12	0.011	0.016	0.5	-0.012	0.025	0.62
MONO#	rs7776054	G	A	-0.0404174	0.00407067	3.116e-23	0.012	0.018	0.5	0.035	0.028	0.21
MONO#	rs7785014	C	T	-0.0254158	0.00383132	3.274e-11	0.012	0.018	0.5	0.0029	0.026	0.91
MONO#	rs78697948	G	A	0.0620278	0.00693138	3.593e-19	-0.021	0.032	0.5	0.011	0.047	0.82
MONO#	rs333947	A	G	0.0414285	0.00498034	8.916e-17	-0.015	0.023	0.51	-0.004	0.034	0.91
MONO#	rs12711490	C	T	0.0731419	0.00427411	1.192e-65	-0.013	0.019	0.52	0.0089	0.029	0.76
MONO#	rs61745454	G	A	-0.0621641	0.00889233	2.734e-12	0.026	0.04	0.52	0.13	0.06	0.028
MONO#	rs6429432	C	A	-0.084531	0.00575959	9.107e-49	-0.017	0.026	0.52	-0.055	0.039	0.16
MONO#	rs3789088	C	G	-0.0420589	0.00478075	1.398e-18	-0.014	0.022	0.53	0.02	0.033	0.54
MONO#	rs557074	G	T	0.0310564	0.00450457	5.408e-12	0.013	0.02	0.53	-0.054	0.03	0.079
MONO#	chr10:64566258	T	C	-0.0219487	0.00369073	2.731e-09	0.011	0.017	0.54	0.03	0.025	0.23
MONO#	rs869785	C	T	-0.0239421	0.00379868	2.924e-10	-0.011	0.017	0.54	0.031	0.026	0.23
MONO#	rs1887639	C	T	0.0238264	0.00361018	4.118e-11	0.0096	0.016	0.56	0.037	0.025	0.13
MONO#	rs6874087	A	G	0.0386936	0.00390883	4.204e-23	-0.01	0.018	0.56	-0.013	0.027	0.63
MONO#	rs3731211	A	T	0.0286498	0.00398092	6.165e-13	-0.01	0.018	0.57	0.017	0.027	0.53
MONO#	rs62396356	G	A	-0.0335762	0.00520325	1.097e-10	-0.013	0.024	0.57	-0.011	0.035	0.76
MONO#	rs2228467	C	T	0.173386	0.00741631	6.99e-121	0.019	0.034	0.58	-0.013	0.051	0.81
MONO#	rs10489481	A	G	-0.0302919	0.00381862	2.145e-15	0.0093	0.018	0.6	0.05	0.026	0.055
MONO#	rs12458462	A	C	-0.0213521	0.00370363	8.157e-09	-0.0089	0.017	0.6	0.039	0.025	0.12
MONO#	rs907612	T	C	-0.0300791	0.00370485	4.706e-16	0.0088	0.017	0.6	-0.00064	0.025	0.98
MONO#	rs143034248	T	C	0.146714	0.0248873	3.744e-09	0.061	0.12	0.61	0.27	0.18	0.14
MONO#	rs708727	A	G	0.0232676	0.00360898	1.14e-10	-0.0085	0.017	0.61	0.0021	0.025	0.93
MONO#	rs7650082	G	T	-0.0329653	0.00360459	5.943e-20	-0.0085	0.017	0.61	-0.014	0.025	0.56
MONO#	rs445	T	C	-0.0980946	0.00604892	3.832e-59	-0.014	0.028	0.62	-0.13	0.042	0.0026
MONO#	rs13022141	G	A	-0.0482806	0.0040369	5.768e-33	-0.0088	0.018	0.63	0.002	0.027	0.94
MONO#	rs6772849	C	T	0.0762632	0.00372103	2.38e-93	0.0078	0.017	0.65	-0.017	0.025	0.5
MONO#	chr7:27191804	G	A	-0.0499044	0.00702441	1.208e-12	0.014	0.032	0.66	0.032	0.048	0.51
MONO#	rs913672	G	T	0.0515161	0.00377966	2.662e-42	-0.0077	0.017	0.66	-0.032	0.026	0.21
MONO#	rs115340020	A	G	-0.0993006	0.0106788	1.42e-20	0.02	0.049	0.68	-0.037	0.073	0.61
MONO#	rs11686139	C	A	0.0325687	0.00452004	5.787e-13	0.0085	0.021	0.68	-0.053	0.031	0.082
MONO#	rs7826487	G	A	-0.0469707	0.00562512	6.816e-17	0.011	0.026	0.68	0.066	0.038	0.084
MONO#	chr19:3179884	T	G	-0.151978	0.0229805	3.757e-11	-0.04	0.099	0.69	0.076	0.15	0.6
MONO#	rs140221307	C	T	-0.638072	0.0256905	3.59e-136	0.044	0.11	0.69	0.092	0.16	0.57
MONO#	rs34236350	T	C	-0.0333009	0.0046244	5.971e-13	0.0081	0.021	0.7	0.044	0.031	0.16
MONO#	rs112313229	A	G	0.0599508	0.00870804	5.798e-12	-0.014	0.04	0.72	-0.049	0.059	0.41
MONO#	rs7196129	C	T	0.0233565	0.00365483	1.653e-10	0.0055	0.017	0.74	-0.0037	0.025	0.88
MONO#	rs140058837	G	A	0.100779	0.00982502	1.097e-24	0.014	0.045	0.75	0.052	0.067	0.44
MONO#	rs10418046	G	T	-0.0732933	0.00437227	4.535e-63	0.0059	0.02	0.77	2.8e-05	0.03	1
MONO#	rs4703904	A	G	-0.0225604	0.00361242	4.232e-10	0.0048	0.016	0.77	0.06	0.024	0.015
MONO#	rs62551476	C	T	-0.0420644	0.0053756	5.074e-15	-0.0069	0.025	0.78	-0.024	0.037	0.51
MONO#	rs7288670	G	A	-0.0400489	0.00387037	4.293e-25	0.0049	0.018	0.78	0.027	0.026	0.31
MONO#	chr6:107442277	G	A	-0.0232643	0.00382194	1.15e-09	0.0046	0.017	0.79	0.037	0.026	0.15
MONO#	rs1800973	A	C	0.114582	0.00742992	1.17e-53	-0.009	0.034	0.79	0.005	0.051	0.92
MONO#	rs62569723	G	A	0.150951	0.00427788	9.48e-273	0.005	0.019	0.8	-0.0014	0.029	0.96
MONO#	rs138628047	C	T	0.145487	0.0215823	1.573e-11	-0.025	0.11	0.81	-0.063	0.16	0.69
MONO#	rs7516138	G	A	-0.0221761	0.00368202	1.714e-09	0.004	0.017	0.81	0.0083	0.025	0.74
MONO#	rs117533700	T	C	-0.0564942	0.00961548	4.22e-09	-0.0096	0.043	0.82	0.094	0.065	0.15
MONO#	rs12232384	A	C	0.0273977	0.00426916	1.385e-10	-0.0045	0.02	0.82	0.021	0.029	0.46
MONO#	rs35110517	G	T	0.0302643	0.00467506	9.572e-11	0.0044	0.021	0.84	-0.044	0.032	0.17
MONO#	rs6125961	A	C	-0.0715748	0.00447767	1.63e-57	0.0042	0.021	0.84	0.03	0.031	0.33
MONO#	rs17485419	G	A	-0.0228754	0.00385142	2.86e-09	0.0033	0.018	0.85	-0.025	0.026	0.35
MONO#	rs34557412	G	A	-0.2369	0.0219058	2.938e-27	-0.018	0.096	0.85	-0.071	0.14	0.62
MONO#	rs4142441	G	A	0.0333539	0.00505779	4.265e-11	0.0043	0.023	0.85	-0.019	0.034	0.59
MONO#	rs28722705	T	A	0.0332287	0.00503626	4.17e-11	0.0037	0.023	0.87	0.012	0.034	0.73
MONO#	rs55986493	T	C	0.042911	0.00721331	2.7e-09	0.0054	0.033	0.87	0.015	0.049	0.76
MONO#	rs6993442	C	G	0.0378172	0.00537511	1.984e-12	-0.004	0.024	0.87	-0.049	0.036	0.17
MONO#	rs117758012	T	C	-0.0464051	0.00757327	8.928e-10	0.0052	0.035	0.88	0.0019	0.052	0.97
MONO#	rs17207368	A	G	0.085023	0.0104217	3.398e-16	-0.0071	0.047	0.88	-0.044	0.07	0.53
MONO#	rs2615061	A	G	-0.0361583	0.00557579	8.881e-11	0.0038	0.025	0.88	0.056	0.038	0.14
MONO#	rs6554196	G	C	-0.0215471	0.00367328	4.467e-09	-0.0026	0.017	0.88	0.0018	0.025	0.94
MONO#	rs11992162	A	G	-0.0214265	0.00359609	2.549e-09	0.0022	0.016	0.89	-0.026	0.025	0.29
MONO#	rs2485713	C	G	-0.0310827	0.00370288	4.691e-17	0.0024	0.017	0.89	0.029	0.025	0.26
MONO#	rs11086102	C	G	0.0343442	0.00371873	2.571e-20	-0.0021	0.017	0.9	0.0086	0.025	0.73
MONO#	rs605783	A	T	-0.0310452	0.00357264	3.634e-18	0.002	0.016	0.9	-0.0049	0.024	0.84
MONO#	rs1555133	A	G	-0.0328043	0.00391605	5.435e-17	-0.002	0.018	0.91	0.0016	0.026	0.95
MONO#	rs17739167	G	A	0.0331202	0.00398773	9.937e-17	0.002	0.018	0.91	0.049	0.027	0.067
MONO#	rs7626444	C	G	-0.0231999	0.00363289	1.702e-10	-0.0019	0.017	0.91	-0.028	0.025	0.26
MONO#	rs12312487	A	G	0.0311587	0.00367652	2.35e-17	0.0016	0.017	0.93	0.00051	0.025	0.98
MONO#	rs1805106	G	C	0.114135	0.0104902	1.433e-27	-0.0043	0.049	0.93	-0.079	0.073	0.28
MONO#	rs434216	C	T	-0.0712218	0.00374545	1.268e-80	-0.0015	0.017	0.93	-0.022	0.025	0.39
MONO#	rs6796	C	T	0.0502852	0.00398102	1.42e-36	0.0016	0.018	0.93	-0.018	0.027	0.52
MONO#	rs514406	G	A	0.0221832	0.00364524	1.161e-09	-0.001	0.017	0.95	-0.048	0.025	0.054
MONO#	rs12266014	T	C	-0.0538718	0.0037083	8.129e-48	-0.00086	0.017	0.96	-0.017	0.025	0.5
MONO#	rs6782228	C	G	-0.0876166	0.00405312	1.24e-103	0.00098	0.018	0.96	-0.0086	0.028	0.75
MONO#	rs10168795	G	A	-0.0480499	0.0049307	1.937e-22	0.00087	0.022	0.97	0.015	0.033	0.66
MONO#	rs247833	A	G	0.0345518	0.0041688	1.15e-16	-0.00077	0.019	0.97	-0.011	0.028	0.7
MONO#	rs4020660	A	G	-0.0436901	0.00370332	4.02e-32	0.00054	0.017	0.97	0.0072	0.025	0.77
MONO#	rs540639423	T	C	0.147588	0.0211322	2.869e-12	0.0026	0.091	0.98	-0.056	0.14	0.68
MONO#	rs730775	G	A	-0.0271208	0.00360802	5.613e-14	0.00047	0.017	0.98	-0.021	0.025	0.4
MONO#	rs2632516	C	G	0.0375444	0.00358246	1.067e-25	-0.00028	0.017	0.99	-0.016	0.025	0.51
MONO#	chr10:44872361	TAA	T	-0.0260333	0.00397292	5.651e-11	NA	NA	NA	NA	NA	NA
MONO#	chr15:42250306	AGATTGTTG	A	-0.0647009	0.00581934	1.022e-28	NA	NA	NA	NA	NA	NA
MONO#	chr17:44323046	C	T	0.0235613	0.00384785	9.169e-10	NA	NA	NA	NA	NA	NA
MONO#	chr18:20715656	A	G	-0.0220331	0.00363276	1.319e-09	NA	NA	NA	NA	NA	NA
MONO#	chr6:135666064	TCACA	T	0.0232097	0.00365016	2.037e-10	NA	NA	NA	NA	NA	NA
MONO#	chr6:29923091	G	T	-0.0583637	0.00380604	4.497e-53	NA	NA	NA	NA	NA	NA
MONO#	chr6:31163972	C	G	-0.0393092	0.00456768	7.568e-18	NA	NA	NA	NA	NA	NA
MONO#	chr6:32427005	AAC	A	0.0490998	0.00373181	1.549e-39	NA	NA	NA	NA	NA	NA
MONO#	chr6:33048606	C	G	0.0346506	0.00495549	2.703e-12	NA	NA	NA	NA	NA	NA
MONO#	chr8:130618025	T	C	-0.102573	0.00361761	7.53e-177	NA	NA	NA	NA	NA	NA
MONO#	rs10562650	C	CTT	0.128885	0.00359853	6.23e-281	NA	NA	NA	NA	NA	NA
MONO#	rs112721625	A	AT	-0.0243246	0.0037209	6.264e-11	NA	NA	NA	NA	NA	NA
MONO#	rs11327184	A	AC	0.0413198	0.00385769	9.035e-27	NA	NA	NA	NA	NA	NA
MONO#	rs113899791	TGGTGGCTGCA	T	-0.0992396	0.00368329	6.85e-160	NA	NA	NA	NA	NA	NA
MONO#	rs12151289	C	G	-0.0914046	0.010482	2.778e-18	NA	NA	NA	NA	NA	NA
MONO#	rs12916091	G	T	0.042818	0.0036088	1.801e-32	NA	NA	NA	NA	NA	NA
MONO#	rs13063578	A	T	0.0258787	0.00363999	1.164e-12	NA	NA	NA	NA	NA	NA
MONO#	rs13417564	T	G	0.032516	0.0036201	2.657e-19	NA	NA	NA	NA	NA	NA
MONO#	rs142105922	AAAT	A	0.111777	0.00446862	4.35e-138	NA	NA	NA	NA	NA	NA
MONO#	rs144110170	A	AC	0.0711281	0.00544419	5.223e-39	NA	NA	NA	NA	NA	NA
MONO#	rs144322196	G	GT	-0.118114	0.0115002	9.553e-25	NA	NA	NA	NA	NA	NA
MONO#	rs144369129	G	GGGC	0.0276626	0.00403574	7.161e-12	NA	NA	NA	NA	NA	NA
MONO#	rs144387335	A	ATCT	0.0410054	0.00412677	2.89e-23	NA	NA	NA	NA	NA	NA
MONO#	rs146723115	TTA	T	-0.0257527	0.00364735	1.657e-12	NA	NA	NA	NA	NA	NA
MONO#	rs148495678	A	AAAAT	0.0240463	0.00383271	3.52e-10	NA	NA	NA	NA	NA	NA
MONO#	rs148550456	G	GCA	0.0272232	0.00406785	2.197e-11	NA	NA	NA	NA	NA	NA
MONO#	rs199741557	A	ACT	0.0615842	0.0102559	1.917e-09	NA	NA	NA	NA	NA	NA
MONO#	rs200516372	G	A	-0.0599636	0.00885487	1.272e-11	NA	NA	NA	NA	NA	NA
MONO#	rs200895692	C	CGCCTGTAATCCCAG	-0.030672	0.00476501	1.219e-10	NA	NA	NA	NA	NA	NA
MONO#	rs2195224	A	G	-0.0622276	0.00365218	4.258e-65	NA	NA	NA	NA	NA	NA
MONO#	rs2521295	A	T	0.0321748	0.00497154	9.683e-11	NA	NA	NA	NA	NA	NA
MONO#	rs28574727	T	C	-0.0267305	0.00460224	6.317e-09	NA	NA	NA	NA	NA	NA
MONO#	rs3085271	C	CTT	0.028718	0.00391302	2.151e-13	NA	NA	NA	NA	NA	NA
MONO#	rs3216780	GC	G	0.0260694	0.00366934	1.206e-12	NA	NA	NA	NA	NA	NA
MONO#	rs34018670	CAG	C	-0.0328571	0.00562421	5.155e-09	NA	NA	NA	NA	NA	NA
MONO#	rs34301845	C	CT	-0.0285968	0.00363619	3.706e-15	NA	NA	NA	NA	NA	NA
MONO#	rs34834119	C	CAT	-0.0357165	0.00413608	5.854e-18	NA	NA	NA	NA	NA	NA
MONO#	rs34993178	AT	A	-0.14312	0.00744156	1.979e-82	NA	NA	NA	NA	NA	NA
MONO#	rs35761782	AT	A	0.0257561	0.00394591	6.697e-11	NA	NA	NA	NA	NA	NA
MONO#	rs35928002	G	A	-0.036521	0.00398566	5.042e-20	NA	NA	NA	NA	NA	NA
MONO#	rs370221402	C	CT	-0.0279702	0.00439931	2.046e-10	NA	NA	NA	NA	NA	NA
MONO#	rs377741153	CT	C	0.125067	0.00971035	5.852e-38	NA	NA	NA	NA	NA	NA
MONO#	rs3832325	A	AG	-0.0600214	0.00385445	1.128e-54	NA	NA	NA	NA	NA	NA
MONO#	rs4474742	T	A	-0.0303229	0.00356749	1.899e-17	NA	NA	NA	NA	NA	NA
MONO#	rs531425523	C	T	0.614542	0.0795374	1.106e-14	NA	NA	NA	NA	NA	NA
MONO#	rs562398803	CA	C	-0.0244258	0.00388985	3.4e-10	NA	NA	NA	NA	NA	NA
MONO#	rs562752749	CT	C	-0.0449907	0.00686321	5.552e-11	NA	NA	NA	NA	NA	NA
MONO#	rs568868093	TGCGGCG	T	0.0409339	0.00367402	7.883e-29	NA	NA	NA	NA	NA	NA
MONO#	rs58904263	AG	A	-0.0273515	0.00432472	2.541e-10	NA	NA	NA	NA	NA	NA
MONO#	rs62191825	C	T	0.0247397	0.00376953	5.271e-11	NA	NA	NA	NA	NA	NA
MONO#	rs62227043	A	G	-0.0226283	0.00363462	4.792e-10	NA	NA	NA	NA	NA	NA
MONO#	rs66645127	T	TA	0.02813	0.00408602	5.801e-12	NA	NA	NA	NA	NA	NA
MONO#	rs67397717	C	CA	0.025933	0.00378821	7.61e-12	NA	NA	NA	NA	NA	NA
MONO#	rs67631345	C	CT	-0.0259857	0.00415018	3.817e-10	NA	NA	NA	NA	NA	NA
MONO#	rs71026567	CT	C	0.0216997	0.00367281	3.459e-09	NA	NA	NA	NA	NA	NA
MONO#	rs71355435	T	TA	-0.0232005	0.00376149	6.92e-10	NA	NA	NA	NA	NA	NA
MONO#	rs75900305	GC	G	0.0257051	0.00396322	8.819e-11	NA	NA	NA	NA	NA	NA
NEUT#	chr9:136155000	T	C	-0.041009	0.0046314	8.402e-19	0.087	0.021	3.8e-05	0.0078	0.032	0.8
NEUT#	rs7705526	A	C	0.0354531	0.0038898	7.913e-20	0.047	0.018	0.0075	0.02	0.026	0.45
NEUT#	rs2271400	T	C	-0.0242123	0.00386819	3.866e-10	0.045	0.018	0.011	0.022	0.026	0.4
NEUT#	rs10138752	T	C	-0.0459349	0.00671751	8.026e-12	0.068	0.03	0.026	-0.061	0.045	0.18
NEUT#	rs72699866	A	G	-0.031116	0.00456205	9.065e-12	0.046	0.021	0.026	-0.032	0.031	0.31
NEUT#	rs10173538	T	C	0.0261558	0.00370262	1.616e-12	0.037	0.017	0.027	-0.052	0.025	0.037
NEUT#	rs16978075	C	T	0.0372829	0.00576821	1.023e-10	-0.056	0.026	0.032	0.042	0.039	0.28
NEUT#	rs9926664	G	A	0.0409892	0.00510751	1.013e-15	-0.049	0.023	0.036	-0.062	0.035	0.074
NEUT#	rs61897795	G	A	-0.0335628	0.00488276	6.254e-12	-0.044	0.022	0.044	-0.041	0.033	0.21
NEUT#	rs3184504	C	T	-0.0247596	0.00357138	4.126e-12	0.033	0.016	0.046	0.0073	0.024	0.76
NEUT#	rs385893	C	T	0.0260308	0.00358444	3.809e-13	0.031	0.016	0.06	-0.032	0.024	0.18
NEUT#	rs111930700	G	C	-0.0375081	0.00558023	1.797e-11	0.047	0.025	0.062	0.05	0.037	0.19
NEUT#	rs2338224	G	A	-0.0417581	0.00548783	2.758e-14	-0.047	0.025	0.062	-0.016	0.037	0.66
NEUT#	rs73036517	G	A	-0.048525	0.00411138	3.784e-32	0.035	0.019	0.062	0.021	0.028	0.46
NEUT#	rs34599082	T	C	-0.173047	0.0153767	2.216e-29	0.13	0.071	0.063	-0.051	0.1	0.63
NEUT#	rs2246941	A	C	0.0218553	0.00377316	6.943e-09	-0.03	0.017	0.078	0.021	0.026	0.42
NEUT#	rs76025697	A	G	-0.0249811	0.00362757	5.72e-12	-0.028	0.017	0.092	-0.039	0.025	0.11
NEUT#	rs8068017	C	T	0.0236917	0.0039444	1.897e-09	0.029	0.018	0.1	-0.015	0.027	0.58
NEUT#	rs72917514	A	G	0.0647766	0.0100546	1.175e-10	0.073	0.046	0.11	-0.03	0.069	0.66
NEUT#	rs1025688	A	G	0.0233293	0.00373559	4.234e-10	0.026	0.017	0.12	0.00075	0.025	0.98
NEUT#	rs56388170	T	G	0.0749767	0.00398018	3.72e-79	0.028	0.018	0.12	0.034	0.027	0.21
NEUT#	rs11625487	C	G	-0.0320822	0.00460909	3.387e-12	0.032	0.021	0.13	0.014	0.031	0.66
NEUT#	rs138488218	T	A	-0.116367	0.0178869	7.732e-11	0.12	0.078	0.13	0.21	0.12	0.073
NEUT#	rs2998286	C	T	0.0406137	0.00426656	1.747e-21	-0.027	0.019	0.16	-0.0042	0.029	0.89
NEUT#	rs1982094	T	C	-0.0712416	0.00904803	3.443e-15	-0.057	0.042	0.18	-0.043	0.063	0.5
NEUT#	rs12905525	G	A	-0.0243058	0.00379578	1.52e-10	0.023	0.017	0.19	0.037	0.026	0.15
NEUT#	rs8179	C	T	-0.0378872	0.00442137	1.043e-17	-0.026	0.02	0.19	0.009	0.03	0.76
NEUT#	chr6:31242174	A	G	0.0630379	0.00362887	1.363e-67	-0.021	0.017	0.2	-0.0077	0.025	0.76
NEUT#	rs834603	G	A	-0.020778	0.00358866	7.043e-09	-0.021	0.016	0.2	-0.024	0.024	0.32
NEUT#	rs2158799	G	C	0.0561995	0.00370507	5.737e-52	-0.021	0.017	0.22	-0.044	0.025	0.082
NEUT#	rs7679673	A	C	-0.0234556	0.00367883	1.82e-10	0.021	0.017	0.22	-0.0043	0.025	0.86
NEUT#	rs6917586	A	G	-0.0248554	0.0037518	3.474e-11	-0.019	0.017	0.26	-0.013	0.025	0.62
NEUT#	rs9287604	C	G	0.0306575	0.00409182	6.763e-14	-0.02	0.019	0.28	0.00074	0.028	0.98
NEUT#	rs11769630	A	T	0.0428933	0.00693814	6.32e-10	0.033	0.031	0.29	0.0089	0.047	0.85
NEUT#	rs2250635	C	T	-0.0459773	0.00570866	8.016e-16	0.027	0.026	0.3	0.053	0.039	0.18
NEUT#	rs2451279	G	A	-0.0263622	0.00375255	2.138e-12	-0.018	0.017	0.3	-0.013	0.025	0.6
NEUT#	rs56378716	G	A	0.140038	0.0159766	1.864e-18	0.074	0.072	0.3	0.099	0.11	0.36
NEUT#	chr6:32590953	C	T	0.0576479	0.00357272	1.434e-58	0.016	0.016	0.32	0.056	0.024	0.022
NEUT#	rs10995477	C	T	-0.0357659	0.0035885	2.129e-23	-0.016	0.016	0.32	-0.015	0.024	0.53
NEUT#	rs1260326	C	T	-0.0330806	0.00364596	1.155e-19	-0.017	0.017	0.32	0.0067	0.025	0.79
NEUT#	rs2038700	C	T	0.0353863	0.00367608	6.204e-22	-0.017	0.017	0.32	0.016	0.025	0.51
NEUT#	rs2846630	A	G	0.0267577	0.00375007	9.662e-13	0.017	0.017	0.32	-0.0057	0.025	0.82
NEUT#	rs9977672	A	G	-0.0255388	0.00414608	7.287e-10	0.018	0.019	0.34	0.036	0.028	0.2
NEUT#	rs12550612	A	G	-0.0302752	0.00470824	1.274e-10	-0.02	0.021	0.35	0.035	0.032	0.27
NEUT#	rs2436845	A	G	-0.0214094	0.00362913	3.65e-09	0.015	0.016	0.35	0.022	0.025	0.37
NEUT#	rs35188965	T	C	-0.0214562	0.00362049	3.098e-09	0.015	0.017	0.35	0.019	0.025	0.43
NEUT#	rs55799208	A	G	-0.486425	0.0358645	6.65e-42	0.14	0.15	0.35	0.46	0.23	0.043
NEUT#	rs1352846	G	A	-0.0250978	0.00393582	1.809e-10	-0.016	0.018	0.36	0.01	0.027	0.7
NEUT#	rs1999537	A	G	0.0485408	0.00592989	2.706e-16	-0.024	0.027	0.38	-0.051	0.04	0.2
NEUT#	rs10171849	C	A	0.0345153	0.00368352	7.24e-21	-0.014	0.017	0.39	-0.0066	0.025	0.79
NEUT#	rs791357	C	T	-0.0414957	0.00405409	1.375e-24	-0.016	0.018	0.39	0.033	0.028	0.23
NEUT#	rs11931598	T	C	-0.0224111	0.00363858	7.307e-10	0.013	0.017	0.42	0.041	0.025	0.096
NEUT#	rs2476601	G	A	0.0429179	0.00590222	3.556e-13	-0.021	0.027	0.42	-0.022	0.04	0.58
NEUT#	rs2251188	G	A	0.0212579	0.00364164	5.3e-09	0.013	0.017	0.43	-0.003	0.025	0.9
NEUT#	rs7550207	C	T	0.0267993	0.0042041	1.835e-10	0.015	0.019	0.44	-0.013	0.029	0.66
NEUT#	rs4804815	G	C	-0.025186	0.00400726	3.277e-10	-0.014	0.018	0.45	0.037	0.027	0.17
NEUT#	rs1570884	G	A	0.023902	0.00394989	1.437e-09	0.013	0.018	0.47	-0.002	0.027	0.94
NEUT#	chr1:79411968	A	C	0.0653798	0.0103606	2.783e-10	0.032	0.046	0.48	0.065	0.069	0.34
NEUT#	rs114050631	T	C	-0.167412	0.0194245	6.776e-18	-0.058	0.082	0.48	0.063	0.12	0.6
NEUT#	rs12542907	G	C	-0.0247756	0.00365748	1.253e-11	-0.012	0.017	0.48	-0.011	0.025	0.67
NEUT#	rs17592479	A	T	-0.0260136	0.00356859	3.109e-13	0.011	0.016	0.49	0.017	0.024	0.49
NEUT#	rs749780	A	C	0.0237486	0.0040633	5.076e-09	0.013	0.018	0.49	-0.037	0.027	0.18
NEUT#	rs12239046	C	T	0.0332356	0.00370134	2.724e-19	0.011	0.017	0.51	-0.041	0.025	0.1
NEUT#	rs4761234	C	T	0.0230901	0.0035928	1.303e-10	0.011	0.016	0.51	-0.0076	0.024	0.75
NEUT#	rs12101888	T	C	0.0350863	0.00416972	3.944e-17	0.012	0.019	0.52	0.067	0.028	0.019
NEUT#	rs555346412	C	G	0.286628	0.0469214	1.005e-09	-0.14	0.22	0.53	0.37	0.32	0.24
NEUT#	rs1144700	T	C	-0.0346259	0.0047181	2.153e-13	-0.013	0.021	0.56	0.045	0.032	0.16
NEUT#	rs34733715	A	G	-0.0237468	0.0040954	6.695e-09	0.011	0.018	0.56	-0.01	0.028	0.72
NEUT#	rs5013026	T	C	0.0206252	0.00357931	8.295e-09	-0.0091	0.016	0.57	-0.029	0.024	0.23
NEUT#	rs9400271	A	G	0.033225	0.00358384	1.848e-20	0.0092	0.016	0.57	-0.035	0.024	0.15
NEUT#	rs113977268	A	G	0.0368913	0.0063795	7.347e-09	-0.015	0.029	0.61	0.06	0.043	0.17
NEUT#	rs143034248	T	C	0.186903	0.0248838	5.867e-14	0.061	0.12	0.61	0.27	0.18	0.14
NEUT#	rs1991651	G	C	0.0267595	0.00369292	4.287e-13	0.0086	0.017	0.61	0.035	0.025	0.17
NEUT#	rs238914	A	C	0.0262438	0.00367491	9.241e-13	-0.0084	0.017	0.62	0.065	0.025	0.0093
NEUT#	rs445	T	C	-0.0979808	0.0060661	1.096e-58	-0.014	0.028	0.62	-0.13	0.042	0.0026
NEUT#	rs11104881	C	T	-0.0252906	0.00391569	1.055e-10	0.0081	0.018	0.65	0.0077	0.027	0.77
NEUT#	rs4147915	A	C	-0.0368177	0.00516137	9.797e-13	-0.011	0.024	0.65	-0.033	0.035	0.34
NEUT#	rs11725704	G	A	0.0727863	0.00369598	2.458e-86	0.0074	0.017	0.66	0.014	0.025	0.57
NEUT#	rs11741826	C	G	-0.028703	0.00361864	2.157e-15	-0.0071	0.017	0.67	-0.066	0.025	0.0073
NEUT#	rs663045	C	G	0.0234269	0.00359515	7.209e-11	-0.0069	0.016	0.67	0.013	0.025	0.58
NEUT#	rs6740847	G	A	0.0250503	0.00362055	4.551e-12	0.0068	0.017	0.68	0.053	0.025	0.033
NEUT#	rs9872570	A	T	-0.0235654	0.00367067	1.363e-10	-0.007	0.017	0.68	0.015	0.025	0.55
NEUT#	chr19:3179884	T	G	-0.316071	0.0230158	6.459e-43	-0.04	0.099	0.69	0.076	0.15	0.6
NEUT#	rs2208568	C	T	-0.0652968	0.00581445	2.902e-29	-0.011	0.026	0.69	-0.063	0.04	0.11
NEUT#	rs6986779	T	C	-0.0289539	0.00374016	9.835e-15	-0.0065	0.017	0.7	0.024	0.025	0.34
NEUT#	rs7846314	T	A	0.064564	0.00460861	1.365e-44	0.008	0.021	0.7	-0.046	0.031	0.14
NEUT#	rs6500550	T	C	-0.0243651	0.00392633	5.45e-10	-0.0066	0.018	0.71	-0.02	0.027	0.45
NEUT#	rs2814778	C	T	-0.29909	0.0418194	8.557e-13	0.08	0.23	0.73	-0.059	0.35	0.86
NEUT#	rs2979489	A	G	0.0283293	0.00408373	4.002e-12	-0.0065	0.019	0.73	-0.032	0.028	0.25
NEUT#	rs3917914	A	G	0.162079	0.0169154	9.539e-22	0.026	0.076	0.73	-0.092	0.11	0.42
NEUT#	rs3917932	G	C	-0.0476695	0.00362906	2.062e-39	-0.0056	0.017	0.73	-0.034	0.025	0.17
NEUT#	rs113542380	A	G	0.0459384	0.00685922	2.123e-11	-0.0091	0.031	0.77	-0.076	0.046	0.1
NEUT#	rs11734460	T	C	0.0260949	0.00386654	1.49e-11	0.0052	0.018	0.77	0.045	0.026	0.087
NEUT#	rs13187922	T	C	0.0267064	0.00361047	1.394e-13	-0.0046	0.016	0.78	-0.033	0.025	0.18
NEUT#	rs71191701	C	G	0.0317882	0.00392755	5.791e-16	-0.054	0.19	0.78	-0.37	0.28	0.19
NEUT#	rs150616068	A	G	-0.0528841	0.00897882	3.865e-09	0.011	0.04	0.79	0.023	0.06	0.7
NEUT#	rs146890554	T	C	-0.132484	0.0158241	5.652e-17	0.017	0.071	0.81	-0.054	0.1	0.61
NEUT#	rs146091102	A	G	-0.0573406	0.0099309	7.743e-09	0.0092	0.044	0.83	0.043	0.066	0.51
NEUT#	rs4760	G	A	-0.0861491	0.00492275	1.428e-68	0.0048	0.022	0.83	0.016	0.033	0.62
NEUT#	rs8705	A	G	-0.0233377	0.00392721	2.806e-09	0.0035	0.018	0.84	0.076	0.026	0.0043
NEUT#	rs3735485	G	A	0.0326678	0.00495101	4.162e-11	-0.004	0.023	0.86	-0.04	0.034	0.23
NEUT#	rs2082382	A	G	-0.0361828	0.00363452	2.39e-23	0.0022	0.017	0.9	-0.007	0.025	0.78
NEUT#	rs2954031	T	G	0.0216456	0.00359794	1.787e-09	-0.0016	0.016	0.92	-0.0052	0.025	0.83
NEUT#	rs9436747	C	T	0.0339779	0.0037082	5.052e-20	-0.0017	0.017	0.92	0.022	0.025	0.38
NEUT#	rs12266014	T	C	-0.0440701	0.00371827	2.093e-32	-0.00086	0.017	0.96	-0.017	0.025	0.5
NEUT#	rs6782228	C	G	-0.034076	0.0040696	5.603e-17	0.00098	0.018	0.96	-0.0086	0.028	0.75
NEUT#	rs12440045	C	A	-0.0245557	0.00364152	1.549e-11	-0.0006	0.017	0.97	-0.028	0.025	0.26
NEUT#	rs12600856	C	T	0.120856	0.00365688	1.61e-239	0.00053	0.017	0.97	0.0076	0.025	0.76
NEUT#	rs1800961	T	C	-0.0709361	0.010303	5.78e-12	-0.0017	0.047	0.97	0.0011	0.07	0.99
NEUT#	rs218265	C	T	0.0415533	0.00498499	7.705e-17	-0.00063	0.023	0.98	0.013	0.034	0.69
NEUT#	rs3209441	A	G	0.030961	0.00458295	1.422e-11	-0.00047	0.021	0.98	-0.038	0.031	0.23
NEUT#	rs10409243	T	C	-0.0220732	0.00374337	3.711e-09	0.00025	0.017	0.99	0.019	0.025	0.46
NEUT#	rs1334577	A	G	-0.0248522	0.00419771	3.211e-09	0.00015	0.019	0.99	-0.017	0.029	0.56
NEUT#	rs7168592	T	C	0.0419009	0.005798	4.945e-13	-0.00027	0.026	0.99	-0.033	0.039	0.4
NEUT#	chr10:44872361	TAA	T	-0.0231905	0.00398351	5.828e-09	NA	NA	NA	NA	NA	NA
NEUT#	chr12:50758821	CA	C	0.0237975	0.00384389	5.979e-10	NA	NA	NA	NA	NA	NA
NEUT#	chr16:84581822	GAGGGGA	G	0.0281366	0.00416018	1.349e-11	NA	NA	NA	NA	NA	NA
NEUT#	chr17:43696159	T	A	0.0303579	0.00456533	2.938e-11	NA	NA	NA	NA	NA	NA
NEUT#	chr1:46325873	T	TAC	-0.022371	0.00368376	1.256e-09	NA	NA	NA	NA	NA	NA
NEUT#	chr2:169707262	A	AAATTCTCTGG	0.0289504	0.00384885	5.402e-14	NA	NA	NA	NA	NA	NA
NEUT#	chr6:29923091	G	T	-0.050087	0.00381642	2.398e-39	NA	NA	NA	NA	NA	NA
NEUT#	rs10075801	G	A	-0.0291547	0.00362193	8.313e-16	NA	NA	NA	NA	NA	NA
NEUT#	rs11359909	A	AG	-0.0716522	0.00583295	1.103e-34	NA	NA	NA	NA	NA	NA
NEUT#	rs11428934	TG	T	0.0303878	0.00421879	5.892e-13	NA	NA	NA	NA	NA	NA
NEUT#	rs11654074	C	A	0.031267	0.00366252	1.377e-17	NA	NA	NA	NA	NA	NA
NEUT#	rs12752838	G	A	0.0236179	0.00357997	4.189e-11	NA	NA	NA	NA	NA	NA
NEUT#	rs140578741	C	CACACACATATATAT	0.0246063	0.00408452	1.699e-09	NA	NA	NA	NA	NA	NA
NEUT#	rs14408	C	T	0.0522324	0.00375605	5.809e-44	NA	NA	NA	NA	NA	NA
NEUT#	rs145013566	CA	C	0.0250708	0.00370228	1.273e-11	NA	NA	NA	NA	NA	NA
NEUT#	rs146318841	G	GGTGCCATAAACCATAGCCATA	0.0284783	0.00359954	2.54e-15	NA	NA	NA	NA	NA	NA
NEUT#	rs147694761	C	CAA	0.0249523	0.00371622	1.888e-11	NA	NA	NA	NA	NA	NA
NEUT#	rs1567558	G	A	-0.0249846	0.00378538	4.104e-11	NA	NA	NA	NA	NA	NA
NEUT#	rs16895831	T	C	0.0287994	0.00448887	1.401e-10	NA	NA	NA	NA	NA	NA
NEUT#	rs192022	G	C	0.0224323	0.00372765	1.768e-09	NA	NA	NA	NA	NA	NA
NEUT#	rs200638392	T	TATG	-0.0322766	0.00381164	2.498e-17	NA	NA	NA	NA	NA	NA
NEUT#	rs201399927	A	AT	0.0242725	0.0040954	3.089e-09	NA	NA	NA	NA	NA	NA
NEUT#	rs201950044	T	G	-0.0377408	0.005423	3.418e-12	NA	NA	NA	NA	NA	NA
NEUT#	rs34061361	C	CA	0.0256972	0.003751	7.347e-12	NA	NA	NA	NA	NA	NA
NEUT#	rs34115320	C	CT	-0.0241564	0.00374993	1.18e-10	NA	NA	NA	NA	NA	NA
NEUT#	rs34208856	C	CT	-0.0339388	0.00409279	1.11e-16	NA	NA	NA	NA	NA	NA
NEUT#	rs34293785	C	T	-0.0473379	0.00373246	7.369e-37	NA	NA	NA	NA	NA	NA
NEUT#	rs34762051	C	CA	-0.112264	0.00372257	8.51e-200	NA	NA	NA	NA	NA	NA
NEUT#	rs35955747	T	A	0.0207491	0.00359423	7.793e-09	NA	NA	NA	NA	NA	NA
NEUT#	rs397731840	CT	C	-0.0426497	0.00385126	1.673e-28	NA	NA	NA	NA	NA	NA
NEUT#	rs397933924	CCAGGTTCAAGCGAT	C	0.0474857	0.00368003	4.295e-38	NA	NA	NA	NA	NA	NA
NEUT#	rs398032702	TA	T	-0.0218025	0.00363416	1.982e-09	NA	NA	NA	NA	NA	NA
NEUT#	rs552557467	C	CAAAAAAAAAAAAAAAAAAAAAAA	0.0239009	0.00401718	2.687e-09	NA	NA	NA	NA	NA	NA
NEUT#	rs575404063	C	CA	0.0267742	0.00363851	1.859e-13	NA	NA	NA	NA	NA	NA
NEUT#	rs58548501	TA	T	-0.0229278	0.00357711	1.459e-10	NA	NA	NA	NA	NA	NA
NEUT#	rs60606273	T	A	0.0483896	0.00763911	2.382e-10	NA	NA	NA	NA	NA	NA
NEUT#	rs62312418	A	G	0.052573	0.00367795	2.381e-46	NA	NA	NA	NA	NA	NA
NEUT#	rs74267027	C	CTT	-0.0378289	0.0035919	6.17e-26	NA	NA	NA	NA	NA	NA
EO#	rs1586068	G	A	-0.0517353	0.00652305	2.171e-15	-0.096	0.03	0.0014	-0.0034	0.045	0.94
EO#	rs9811216	C	T	0.0286991	0.00407766	1.948e-12	-0.059	0.019	0.0015	-0.068	0.028	0.014
EO#	rs7332672	T	C	0.0321165	0.00364744	1.306e-18	-0.047	0.017	0.005	0.025	0.025	0.31
EO#	rs11613704	A	C	0.0296302	0.00446242	3.138e-11	-0.053	0.02	0.0087	-0.053	0.03	0.08
EO#	rs2248116	A	C	0.0731662	0.00350896	1.48e-96	-0.043	0.017	0.01	-0.043	0.025	0.084
EO#	rs2033784	G	A	0.0255552	0.0038974	5.491e-11	-0.045	0.018	0.011	-0.0092	0.027	0.73
EO#	rs2239633	A	G	0.0423929	0.00355868	1.018e-32	-0.041	0.016	0.012	-0.0096	0.024	0.69
EO#	rs61894547	T	C	0.086533	0.00822898	7.318e-26	-0.084	0.037	0.024	0.059	0.055	0.29
EO#	rs17758695	T	C	-0.10849	0.0105298	6.818e-25	0.1	0.048	0.038	-0.049	0.072	0.49
EO#	rs653178	T	C	-0.101912	0.00355583	1.19e-180	0.033	0.016	0.046	0.01	0.024	0.68
EO#	rs10283564	G	C	0.0334238	0.00410586	3.936e-16	-0.037	0.019	0.049	-0.041	0.028	0.15
EO#	chr1:65491914	A	C	0.0386693	0.00540585	8.475e-13	0.048	0.025	0.056	-0.018	0.037	0.62
EO#	rs114743735	G	C	0.0484753	0.00753598	1.255e-10	0.066	0.035	0.058	0.029	0.052	0.58
EO#	rs7195287	G	T	-0.0329167	0.00416636	2.776e-15	-0.036	0.019	0.06	-0.022	0.028	0.44
EO#	rs10165200	A	G	-0.0297281	0.00368129	6.723e-16	0.032	0.017	0.062	-0.014	0.025	0.57
EO#	rs6684992	T	A	0.041979	0.00549488	2.178e-14	-0.047	0.025	0.062	0.015	0.038	0.69
EO#	rs36120341	T	C	0.025655	0.0037327	6.285e-12	-0.031	0.017	0.067	-0.014	0.025	0.58
EO#	rs145605569	T	C	-0.0328637	0.00409706	1.046e-15	0.034	0.019	0.068	0.019	0.028	0.48
EO#	rs17484848	C	T	0.0629652	0.00588905	1.111e-26	-0.05	0.027	0.068	0.085	0.041	0.036
EO#	rs13223928	C	T	-0.027465	0.00362851	3.754e-14	0.029	0.017	0.074	-0.019	0.025	0.43
EO#	rs12413946	C	T	0.0820896	0.00817326	9.795e-24	-0.066	0.037	0.078	-0.014	0.055	0.8
EO#	rs114695117	A	C	-0.0680243	0.0110249	6.827e-10	-0.088	0.05	0.079	-0.057	0.076	0.45
EO#	rs12408934	A	G	-0.0443407	0.00590455	5.931e-14	-0.046	0.027	0.083	-0.0015	0.04	0.97
EO#	chr19:16430149	A	G	0.0687684	0.00474421	1.299e-47	-0.036	0.022	0.091	-0.039	0.032	0.22
EO#	chr10:94450233	T	G	-0.0296925	0.00366855	5.783e-16	0.027	0.017	0.099	0.023	0.025	0.35
EO#	chr6:29935250	A	G	-0.0554814	0.00355752	7.809e-55	-0.027	0.016	0.1	-0.047	0.024	0.052
EO#	rs410867	G	A	-0.0600255	0.00433794	1.517e-43	0.033	0.02	0.1	0.042	0.03	0.15
EO#	rs68191221	G	A	0.063632	0.00434762	1.654e-48	0.032	0.02	0.1	-0.0076	0.03	0.8
EO#	chr16:68294800	G	C	0.0246413	0.00398239	6.11e-10	-0.029	0.018	0.11	0.0031	0.027	0.91
EO#	rs13313564	A	G	-0.0585386	0.00977619	2.126e-09	-0.072	0.045	0.11	0.036	0.067	0.59
EO#	rs174549	A	G	-0.0270285	0.00384582	2.095e-12	-0.028	0.018	0.11	-0.017	0.026	0.51
EO#	rs72699818	C	T	-0.0336562	0.00463747	3.944e-13	0.033	0.021	0.12	-0.048	0.032	0.13
EO#	rs11204682	T	G	-0.0382796	0.00429809	5.282e-19	-0.03	0.02	0.13	0.042	0.029	0.15
EO#	rs960709	G	A	-0.0341258	0.00422481	6.613e-16	-0.029	0.019	0.13	-0.022	0.029	0.45
EO#	rs12935413	A	G	-0.0482038	0.00373768	4.696e-38	0.025	0.017	0.14	0.074	0.025	0.0038
EO#	rs113604586	C	T	-0.210442	0.0332308	2.408e-10	-0.23	0.16	0.15	0.11	0.24	0.66
EO#	rs2998286	C	T	0.0303583	0.00424835	8.94e-13	-0.027	0.019	0.16	-0.0042	0.029	0.89
EO#	rs4727027	A	G	0.0440439	0.00371044	1.689e-32	-0.024	0.017	0.16	-0.051	0.025	0.044
EO#	rs9504361	G	A	-0.0347443	0.00369536	5.346e-21	0.024	0.017	0.16	0.01	0.025	0.69
EO#	rs17005891	A	G	-0.0573153	0.00459509	1.046e-35	0.028	0.021	0.18	0.022	0.031	0.48
EO#	rs6803848	A	G	-0.0644103	0.0105806	1.146e-09	0.062	0.048	0.19	0.033	0.072	0.65
EO#	rs7834745	G	A	-0.0280335	0.00458098	9.384e-10	-0.028	0.021	0.19	0.022	0.031	0.47
EO#	chr6:107444153	C	T	0.0346155	0.00364376	2.1e-21	-0.021	0.017	0.2	-0.0094	0.025	0.7
EO#	rs13277976	T	A	-0.0315335	0.00416171	3.535e-14	-0.024	0.019	0.2	-0.02	0.028	0.49
EO#	rs36084354	A	G	-0.0427578	0.0061645	4.03e-12	-0.036	0.028	0.2	0.027	0.042	0.52
EO#	rs301161	A	G	0.0324852	0.00498813	7.391e-11	-0.028	0.023	0.21	-0.041	0.034	0.23
EO#	rs76793172	T	C	-0.0524541	0.00616945	1.86e-17	-0.036	0.028	0.21	-0.078	0.042	0.066
EO#	rs7302200	A	G	0.027462	0.00376398	2.964e-13	0.021	0.017	0.22	0.032	0.026	0.22
EO#	rs74249949	G	A	-0.0306765	0.00482397	2.028e-10	0.027	0.022	0.22	0.014	0.033	0.67
EO#	rs4328821	G	A	-0.130803	0.0057361	4.23e-115	0.032	0.026	0.23	0.048	0.04	0.23
EO#	rs57994353	C	T	0.0231179	0.0038796	2.54e-09	0.021	0.018	0.23	-0.0028	0.026	0.92
EO#	rs10995240	C	G	-0.0437518	0.0036826	1.492e-32	0.02	0.017	0.24	0.03	0.025	0.23
EO#	rs45577137	G	A	-0.0642749	0.00893384	6.267e-13	0.049	0.042	0.24	-0.0032	0.062	0.96
EO#	rs111759324	T	C	-0.0421873	0.0056905	1.229e-13	-0.03	0.026	0.25	-0.0019	0.039	0.96
EO#	rs3809627	A	C	0.0311708	0.00363589	1.007e-17	0.019	0.017	0.25	0.0019	0.025	0.94
EO#	rs4272	G	A	0.0258975	0.00438629	3.544e-09	0.023	0.02	0.25	-0.0092	0.03	0.76
EO#	rs11465296	T	C	-0.0782018	0.00938942	8.173e-17	-0.048	0.043	0.26	-0.15	0.064	0.022
EO#	rs12820863	T	C	0.0228332	0.00387312	3.74e-09	0.019	0.018	0.27	-0.023	0.026	0.37
EO#	rs35959442	G	C	-0.0366371	0.00399737	4.94e-20	0.019	0.018	0.29	0.046	0.027	0.088
EO#	rs370820588	C	G	-0.280968	0.0264892	2.769e-26	0.12	0.12	0.31	-0.064	0.18	0.72
EO#	rs8129030	A	T	0.0272863	0.00371563	2.078e-13	-0.017	0.017	0.31	0.027	0.025	0.29
EO#	rs113473633	G	A	-0.0783058	0.0114767	8.913e-12	0.053	0.053	0.32	-0.0042	0.079	0.96
EO#	rs2038700	C	T	0.0218706	0.00365985	2.289e-09	-0.017	0.017	0.32	0.016	0.025	0.51
EO#	rs2115536	T	C	0.0311121	0.00360016	5.53e-18	0.016	0.016	0.32	0.014	0.025	0.56
EO#	rs7936323	A	G	0.0480899	0.0035674	2.041e-41	-0.016	0.016	0.32	-0.011	0.024	0.66
EO#	rs4802399	A	G	0.0526959	0.00874189	1.66e-09	-0.038	0.04	0.34	0.0069	0.06	0.91
EO#	rs4848100	T	C	0.0314298	0.00426212	1.653e-13	-0.018	0.019	0.34	-0.0066	0.029	0.82
EO#	rs726657	T	C	-0.0242951	0.00366646	3.442e-11	-0.016	0.017	0.34	0.01	0.025	0.69
EO#	rs395892	G	A	0.0607987	0.00378928	6.203e-58	-0.016	0.017	0.35	0.005	0.026	0.85
EO#	rs62381364	T	C	0.03347	0.00565175	3.179e-09	0.024	0.026	0.35	-0.013	0.039	0.74
EO#	rs10062687	G	T	0.0264053	0.00422779	4.22e-10	-0.017	0.019	0.37	-0.0077	0.029	0.79
EO#	rs2381416	A	C	-0.0917971	0.00403855	2.25e-114	0.017	0.018	0.37	-0.012	0.028	0.66
EO#	rs3785356	T	C	0.02757	0.00393529	2.455e-12	0.016	0.018	0.37	0.034	0.027	0.2
EO#	rs61612642	T	C	0.0311469	0.00484099	1.243e-10	-0.02	0.022	0.37	0.06	0.033	0.069
EO#	chr9:6282511	A	G	0.132794	0.00965469	4.795e-43	-0.038	0.044	0.38	-0.034	0.066	0.6
EO#	rs2706345	A	G	0.0799056	0.00451212	3.567e-70	-0.018	0.021	0.39	-0.036	0.031	0.25
EO#	chr6:32587213	C	T	0.0587074	0.0035719	1.059e-60	0.014	0.017	0.41	0.038	0.025	0.13
EO#	rs11555542	C	T	0.0681416	0.00730996	1.144e-20	-0.028	0.034	0.41	0.0021	0.05	0.97
EO#	rs185120612	A	G	0.326688	0.0523293	4.295e-10	-0.2	0.24	0.41	-0.03	0.34	0.93
EO#	rs62408225	G	A	-0.0405599	0.00372248	1.205e-27	-0.014	0.017	0.41	-0.029	0.025	0.26
EO#	rs35914442	G	A	-0.0505945	0.00625859	6.267e-16	0.023	0.029	0.42	-0.1	0.043	0.018
EO#	chr6:31337211	A	G	0.058075	0.00462341	3.456e-36	0.016	0.021	0.44	-0.056	0.032	0.076
EO#	rs11253530	C	T	0.0409946	0.00433036	2.886e-21	-0.015	0.02	0.44	0.00094	0.029	0.97
EO#	rs634534	G	A	0.0363658	0.00360904	7.032e-24	-0.013	0.016	0.44	-0.00064	0.025	0.98
EO#	rs150813342	T	C	-0.194242	0.0201824	6.313e-22	-0.069	0.093	0.46	0.099	0.14	0.48
EO#	rs9889262	A	T	0.0274811	0.00371193	1.327e-13	0.013	0.017	0.46	-0.039	0.025	0.13
EO#	rs34064757	A	G	0.0273087	0.00375097	3.328e-13	-0.012	0.017	0.47	0.011	0.025	0.65
EO#	rs34173062	A	G	0.0592532	0.00736694	8.758e-16	-0.024	0.034	0.47	-0.075	0.05	0.14
EO#	chr7:75481612	C	T	-0.0721411	0.00615296	9.532e-32	-0.02	0.028	0.48	-0.061	0.042	0.14
EO#	rs11786130	A	G	-0.0351764	0.00375216	6.919e-21	-0.012	0.017	0.48	-0.039	0.026	0.13
EO#	rs1837253	C	T	0.0396041	0.00406281	1.882e-22	0.013	0.019	0.48	0.017	0.028	0.53
EO#	chr1:12175658	A	G	-0.0957037	0.0147797	9.459e-11	0.045	0.066	0.5	0.0015	0.099	0.99
EO#	rs1830951	A	C	-0.0252227	0.00357656	1.761e-12	0.011	0.016	0.5	0.013	0.024	0.58
EO#	rs25884	G	A	0.0684124	0.00441086	2.969e-54	-0.013	0.02	0.5	-0.011	0.03	0.71
EO#	rs2072735	C	A	0.0266836	0.00415207	1.305e-10	-0.013	0.019	0.51	-0.044	0.028	0.12
EO#	rs150640087	T	G	0.0915391	0.0144498	2.374e-10	0.042	0.065	0.52	-0.082	0.097	0.4
EO#	rs41369048	G	A	-0.0318625	0.00550891	7.303e-09	0.016	0.025	0.52	0.005	0.038	0.89
EO#	rs9880192	C	G	0.0387292	0.00365842	3.45e-26	-0.011	0.017	0.52	-0.011	0.025	0.67
EO#	rs117868203	T	C	0.101509	0.015392	4.254e-11	0.042	0.066	0.53	-0.0037	0.098	0.97
EO#	rs77204473	G	T	0.0528139	0.00780047	1.282e-11	-0.022	0.036	0.53	0.026	0.053	0.63
EO#	rs9532434	C	T	0.0253341	0.00374424	1.323e-11	0.011	0.017	0.53	-0.0071	0.025	0.78
EO#	rs1059513	C	T	-0.0496453	0.00574093	5.259e-18	0.016	0.026	0.54	-0.039	0.039	0.33
EO#	rs8046011	A	G	-0.0384474	0.00400192	7.451e-22	0.011	0.018	0.54	-0.027	0.027	0.32
EO#	rs547116	A	T	0.0334875	0.00366108	5.86e-20	0.01	0.017	0.55	0.021	0.025	0.39
EO#	rs6589563	A	G	-0.0410643	0.00667191	7.517e-10	0.018	0.03	0.55	0.054	0.046	0.24
EO#	rs159963	A	C	0.0256402	0.00363378	1.713e-12	0.0091	0.017	0.58	0.05	0.025	0.045
EO#	rs2228467	C	T	0.0697149	0.00740819	4.937e-21	0.019	0.034	0.58	-0.013	0.051	0.81
EO#	rs12705849	A	G	-0.0222855	0.00362486	7.848e-10	0.009	0.017	0.59	-0.024	0.025	0.33
EO#	rs2075995	A	C	-0.0230647	0.00354616	7.813e-11	0.0088	0.016	0.59	0.0072	0.024	0.77
EO#	rs77697917	T	C	-0.0681095	0.0106935	1.9e-10	-0.026	0.048	0.59	0.078	0.072	0.28
EO#	rs9974367	G	C	0.0229707	0.00369701	5.188e-10	-0.0091	0.017	0.59	-0.043	0.025	0.085
EO#	rs17445836	A	G	0.0268611	0.00424968	2.603e-10	-0.01	0.02	0.6	-0.014	0.029	0.64
EO#	rs17548938	A	G	-0.03816	0.00635291	1.893e-09	0.015	0.029	0.6	0.0053	0.043	0.9
EO#	chr11:309127	G	A	0.0340275	0.00384029	7.953e-19	-0.0087	0.018	0.62	0.025	0.026	0.34
EO#	rs445	T	C	-0.0529134	0.00603564	1.838e-18	-0.014	0.028	0.62	-0.13	0.042	0.0026
EO#	rs4937323	T	C	0.0229416	0.0035915	1.683e-10	-0.0081	0.017	0.62	0.011	0.025	0.67
EO#	rs77972791	G	A	0.0455456	0.00582146	5.128e-15	-0.013	0.027	0.62	0.069	0.04	0.083
EO#	rs175705	G	C	0.0348088	0.00397193	1.889e-18	0.0086	0.018	0.64	0.0047	0.027	0.86
EO#	rs34290285	A	G	-0.0412363	0.00407681	4.747e-24	0.0084	0.019	0.65	-0.035	0.028	0.21
EO#	rs1032726	C	T	-0.0241943	0.00358075	1.411e-11	0.0071	0.016	0.66	0.038	0.024	0.12
EO#	rs7080536	A	G	-0.0510315	0.00882502	7.356e-09	0.018	0.041	0.66	-0.025	0.06	0.68
EO#	rs1036332	C	A	-0.0381039	0.00408193	1.012e-20	-0.0078	0.019	0.67	-0.042	0.028	0.13
EO#	rs10905284	A	C	-0.0210609	0.00364244	7.378e-09	-0.007	0.017	0.67	0.0045	0.025	0.85
EO#	chr19:3179884	T	G	-0.144775	0.0229151	2.651e-10	-0.04	0.099	0.69	0.076	0.15	0.6
EO#	rs2960422	A	G	-0.0321328	0.00363543	9.676e-19	-0.0065	0.017	0.69	-0.025	0.025	0.3
EO#	rs139939228	C	A	0.239318	0.0283884	3.453e-17	-0.049	0.13	0.7	-0.086	0.19	0.66
EO#	rs7135535	A	G	-0.0252731	0.00359376	2.029e-12	0.0061	0.016	0.71	-0.017	0.025	0.49
EO#	rs296847	T	G	0.022215	0.00380751	5.395e-09	0.0061	0.017	0.72	-0.036	0.026	0.17
EO#	rs2501426	A	G	0.02407	0.00359027	2.025e-11	-0.0057	0.017	0.73	-0.044	0.025	0.07
EO#	rs11242709	T	C	-0.0332309	0.00451242	1.781e-13	0.0069	0.021	0.74	0.032	0.031	0.3
EO#	chr7:75442730	G	T	-0.0582352	0.00457596	4.222e-37	0.0067	0.021	0.75	-0.035	0.031	0.26
EO#	rs56117721	A	T	-0.109434	0.00690894	1.661e-56	0.0099	0.032	0.75	-0.051	0.047	0.28
EO#	rs149206763	A	G	-0.041036	0.00511159	9.904e-16	-0.0072	0.023	0.76	0.006	0.035	0.86
EO#	rs12968338	T	C	0.0257381	0.00397115	9.096e-11	-0.0051	0.018	0.78	0.0065	0.027	0.81
EO#	rs7288670	G	A	-0.0230791	0.00386302	2.31e-09	0.0049	0.018	0.78	0.027	0.026	0.31
EO#	rs12545733	C	T	-0.0302373	0.00392617	1.345e-14	0.0048	0.018	0.79	0.031	0.027	0.24
EO#	rs28567906	G	A	0.0446216	0.00638761	2.836e-12	-0.0077	0.029	0.79	0.011	0.044	0.8
EO#	rs34210653	A	G	-0.168308	0.0123403	2.353e-42	0.015	0.056	0.79	0.014	0.084	0.87
EO#	rs75504410	A	G	-0.056051	0.00711303	3.272e-15	0.0086	0.032	0.79	0.08	0.048	0.096
EO#	rs605642	A	C	0.0268787	0.00363888	1.507e-13	0.0042	0.017	0.8	0.029	0.025	0.25
EO#	rs201272561	T	C	-0.0392951	0.00508718	1.124e-14	-0.0065	0.027	0.81	-0.021	0.041	0.6
EO#	rs4807542	A	G	-0.0327061	0.00480296	9.789e-12	0.0052	0.022	0.81	0.018	0.033	0.58
EO#	rs1000005	C	G	-0.0248171	0.00362239	7.331e-12	-0.0036	0.017	0.83	-0.027	0.025	0.28
EO#	rs74480102	A	G	-0.082437	0.00880072	7.457e-21	0.0085	0.04	0.83	0.014	0.059	0.81
EO#	rs1912580	C	G	0.0388432	0.00496067	4.87e-15	0.0046	0.023	0.84	0.025	0.034	0.46
EO#	rs2147904	C	T	0.0277854	0.00359481	1.081e-14	-0.0032	0.017	0.84	0.011	0.025	0.64
EO#	rs73078622	G	A	-0.0512434	0.00707478	4.385e-13	0.0066	0.032	0.84	-0.016	0.048	0.74
EO#	rs1036207	G	A	0.0450362	0.00366498	1.048e-34	-0.0032	0.017	0.85	-0.035	0.025	0.16
EO#	rs10893844	C	G	0.0279478	0.00356126	4.236e-15	-0.0031	0.016	0.85	-0.018	0.024	0.46
EO#	rs1961220	A	G	-0.0328697	0.00376501	2.54e-18	0.003	0.017	0.86	0.035	0.026	0.18
EO#	rs2579500	A	G	0.0475609	0.00364957	8.054e-39	-0.003	0.017	0.86	0.00019	0.025	0.99
EO#	rs35249183	G	A	0.0484915	0.00610677	2.012e-15	0.0045	0.028	0.87	0.049	0.041	0.24
EO#	rs7630852	A	T	-0.0217177	0.00360596	1.715e-09	-0.0025	0.017	0.88	-0.027	0.025	0.28
EO#	rs56330463	C	T	0.0391538	0.00364521	6.521e-27	-0.0023	0.017	0.89	-0.0081	0.025	0.74
EO#	rs1754541	G	A	0.0304422	0.00390714	6.626e-15	-0.0023	0.018	0.9	-0.031	0.027	0.25
EO#	rs34645101	C	T	0.107534	0.0168128	1.595e-10	-0.01	0.079	0.9	0.055	0.12	0.63
EO#	rs2492286	T	G	0.0431462	0.00497272	4.079e-18	-0.0027	0.023	0.91	0.038	0.034	0.26
EO#	rs12619285	G	A	-0.0618602	0.00403855	5.846e-53	0.002	0.018	0.92	-0.029	0.028	0.29
EO#	rs8133974	T	C	0.0407949	0.00505639	7.147e-16	-0.0021	0.023	0.93	0.016	0.035	0.64
EO#	rs112401631	A	T	0.0961541	0.0129093	9.445e-14	-0.0044	0.058	0.94	-0.0018	0.085	0.98
EO#	rs61731111	T	C	-0.141048	0.0170326	1.221e-16	0.0046	0.078	0.95	0.13	0.12	0.25
EO#	rs4821544	C	T	0.0279895	0.00387355	4.982e-13	-0.00045	0.018	0.98	-0.0083	0.026	0.76
EO#	rs511515	G	A	0.033232	0.00388533	1.197e-17	-0.00036	0.018	0.98	0.059	0.027	0.027
EO#	chr6:31433712	C	T	-0.0643492	0.0108824	3.357e-09	0.00073	0.052	0.99	0.033	0.078	0.67
EO#	rs4645881	T	C	0.0328642	0.00508632	1.038e-10	0.00024	0.023	0.99	-0.04	0.034	0.24
EO#	rs1695315	A	G	-0.0302672	0.00368074	1.982e-16	-2.5e-05	0.017	1	-0.033	0.025	0.19
EO#	rs743002	C	T	-0.0622583	0.00724592	8.532e-18	-8.1e-05	0.033	1	9.1e-05	0.049	1
EO#	chr1:198598389	GA	G	-0.0397114	0.00517099	1.595e-14	NA	NA	NA	NA	NA	NA
EO#	chr6:32011358	G	A	0.0534134	0.00359936	8.113e-50	NA	NA	NA	NA	NA	NA
EO#	chr7:75486779	CT	C	0.0374317	0.00497046	5.042e-14	NA	NA	NA	NA	NA	NA
EO#	rs10045577	T	C	-0.0490619	0.00518401	2.961e-21	NA	NA	NA	NA	NA	NA
EO#	rs10542411	A	ATATAT	-0.0230263	0.00363973	2.51e-10	NA	NA	NA	NA	NA	NA
EO#	rs11127153	A	T	-0.0231478	0.00365408	2.377e-10	NA	NA	NA	NA	NA	NA
EO#	rs11317778	T	TA	-0.0255186	0.00397278	1.333e-10	NA	NA	NA	NA	NA	NA
EO#	rs11327184	A	AC	-0.0452002	0.0038531	8.856e-32	NA	NA	NA	NA	NA	NA
EO#	rs118090537	A	G	0.0339863	0.00454048	7.145e-14	NA	NA	NA	NA	NA	NA
EO#	rs13007211	T	A	-0.0232384	0.00393622	3.554e-09	NA	NA	NA	NA	NA	NA
EO#	rs13056815	A	G	-0.024315	0.00357447	1.029e-11	NA	NA	NA	NA	NA	NA
EO#	rs147934515	A	AGCAGGAAG	-0.0357211	0.00406969	1.674e-18	NA	NA	NA	NA	NA	NA
EO#	rs150929054	T	TTTTA	-0.074567	0.0127505	4.97e-09	NA	NA	NA	NA	NA	NA
EO#	rs2010672	T	G	-0.0243904	0.00392122	4.969e-10	NA	NA	NA	NA	NA	NA
EO#	rs3006802	C	T	-0.0356776	0.00363472	9.628e-23	NA	NA	NA	NA	NA	NA
EO#	rs34020101	T	TA	0.0429093	0.00364095	4.653e-32	NA	NA	NA	NA	NA	NA
EO#	rs34025520	A	ATCT	-0.0651532	0.0042098	4.995e-54	NA	NA	NA	NA	NA	NA
EO#	rs34149660	C	CA	0.0427121	0.00589688	4.383e-13	NA	NA	NA	NA	NA	NA
EO#	rs34332679	GA	G	0.0279144	0.00374767	9.443e-14	NA	NA	NA	NA	NA	NA
EO#	rs34686164	C	CA	0.0325331	0.00368197	9.941e-19	NA	NA	NA	NA	NA	NA
EO#	rs35643768	C	CAGTA	0.0262829	0.00409532	1.383e-10	NA	NA	NA	NA	NA	NA
EO#	rs35797862	AAG	A	-0.0261269	0.00366423	1.002e-12	NA	NA	NA	NA	NA	NA
EO#	rs36058533	A	AT	-0.0473644	0.00370456	1.978e-37	NA	NA	NA	NA	NA	NA
EO#	rs36229146	T	TTATATATAAATATATATATATATATA	-0.0313274	0.00364784	8.854e-18	NA	NA	NA	NA	NA	NA
EO#	rs371638091	A	AT	-0.0232805	0.00377191	6.74e-10	NA	NA	NA	NA	NA	NA
EO#	rs3755397	G	A	-0.0477799	0.00603305	2.381e-15	NA	NA	NA	NA	NA	NA
EO#	rs3831732	CA	C	0.0292107	0.00368289	2.166e-15	NA	NA	NA	NA	NA	NA
EO#	rs532553681	AT	A	0.0257505	0.00412382	4.256e-10	NA	NA	NA	NA	NA	NA
EO#	rs542618547	G	GAA	0.0299694	0.00387427	1.03e-14	NA	NA	NA	NA	NA	NA
EO#	rs553772010	G	A	-0.0351389	0.00561004	3.762e-10	NA	NA	NA	NA	NA	NA
EO#	rs55713716	A	G	0.0479388	0.00500681	1.021e-21	NA	NA	NA	NA	NA	NA
EO#	rs56235204	C	CT	-0.0349073	0.00454083	1.501e-14	NA	NA	NA	NA	NA	NA
EO#	rs569868609	C	CAA	-0.025175	0.00383677	5.327e-11	NA	NA	NA	NA	NA	NA
EO#	rs5822105	GC	G	-0.0223402	0.00376583	2.986e-09	NA	NA	NA	NA	NA	NA
EO#	rs582297	G	C	0.026392	0.00360701	2.538e-13	NA	NA	NA	NA	NA	NA
EO#	rs5833013	TTA	T	-0.0794391	0.00388429	5.84e-93	NA	NA	NA	NA	NA	NA
EO#	rs60432162	C	CT	0.0406516	0.00457326	6.168e-19	NA	NA	NA	NA	NA	NA
EO#	rs61840192	A	G	-0.0402331	0.0036353	1.806e-28	NA	NA	NA	NA	NA	NA
EO#	rs62264129	T	A	-0.0300537	0.003927	1.962e-14	NA	NA	NA	NA	NA	NA
EO#	rs71718386	C	CTATA	0.0287144	0.00388219	1.399e-13	NA	NA	NA	NA	NA	NA
EO#	rs776509440	ATTC	A	-0.0456392	0.00521491	2.102e-18	NA	NA	NA	NA	NA	NA
EO#	rs9402682	T	G	0.0382788	0.00421571	1.085e-19	NA	NA	NA	NA	NA	NA
BASO#	rs1537061	C	T	-0.0462796	0.00586802	3.101e-15	-0.069	0.028	0.012	0.0043	0.041	0.92
BASO#	rs9376098	A	T	0.021378	0.00367108	5.768e-09	0.041	0.017	0.017	0.016	0.025	0.53
BASO#	rs11556924	T	C	0.024307	0.0035838	1.182e-11	0.036	0.017	0.032	0.07	0.025	0.0049
BASO#	rs17758695	T	C	-0.156239	0.0103344	1.224e-51	0.1	0.048	0.038	-0.049	0.072	0.49
BASO#	rs10165200	A	G	-0.0218601	0.00361406	1.461e-09	0.032	0.017	0.062	-0.014	0.025	0.57
BASO#	rs56388170	T	G	0.0301829	0.00388957	8.495e-15	0.028	0.018	0.12	0.034	0.027	0.21
BASO#	rs11065979	T	C	0.0250959	0.00352409	1.07e-12	-0.025	0.017	0.14	-0.0063	0.025	0.8
BASO#	rs2921071	C	A	-0.0228389	0.00352989	9.79e-11	-0.023	0.016	0.16	-0.038	0.025	0.12
BASO#	rs163574	G	A	0.0361199	0.00616925	4.775e-09	-0.039	0.029	0.17	0.02	0.042	0.64
BASO#	rs734095	G	C	-0.0410548	0.00553758	1.227e-13	-0.035	0.026	0.18	-9.2e-06	0.038	1
BASO#	rs792448	A	T	0.0282388	0.0036896	1.954e-14	0.023	0.017	0.18	-0.0043	0.026	0.87
BASO#	rs8179	C	T	-0.0249552	0.00432012	7.627e-09	-0.026	0.02	0.19	0.009	0.03	0.76
BASO#	chr4:83550168	A	T	-0.0264348	0.00448784	3.854e-09	0.027	0.021	0.2	0.018	0.031	0.57
BASO#	rs4450131	C	T	0.0219983	0.00353024	4.623e-10	0.021	0.016	0.21	-0.033	0.025	0.18
BASO#	rs9314614	G	C	0.0241947	0.00352577	6.779e-12	-0.02	0.016	0.23	0.052	0.025	0.035
BASO#	chr6:31442782	A	G	-0.048531	0.00476208	2.172e-24	-0.026	0.022	0.24	-0.074	0.033	0.025
BASO#	chr8:22974450	C	T	-0.0314553	0.00456653	5.649e-12	-0.025	0.021	0.24	0.032	0.032	0.32
BASO#	chr7:75460571	A	G	-0.0340984	0.00553471	7.237e-10	-0.03	0.026	0.25	-0.06	0.038	0.12
BASO#	rs6782812	A	G	0.118175	0.00566709	1.44e-96	-0.031	0.027	0.25	-0.047	0.04	0.24
BASO#	rs2074585	A	G	-0.0288119	0.00349147	1.557e-16	-0.018	0.016	0.26	-0.03	0.024	0.21
BASO#	chr7:75247329	T	C	-0.0259351	0.00356514	3.474e-13	0.018	0.017	0.27	-0.026	0.025	0.29
BASO#	rs12075	A	G	0.0346934	0.00353254	9.135e-23	0.018	0.017	0.27	0.0083	0.025	0.73
BASO#	rs6058796	T	C	0.0403309	0.00497651	5.308e-16	0.026	0.023	0.27	0.02	0.035	0.56
BASO#	rs3181077	T	C	-0.0351378	0.00387713	1.271e-19	-0.019	0.018	0.29	0.024	0.027	0.37
BASO#	rs1691799	G	C	-0.0272243	0.00352621	1.158e-14	-0.016	0.016	0.32	0.042	0.025	0.083
BASO#	rs778798	C	A	-0.0281748	0.00401428	2.24e-12	-0.019	0.018	0.32	-0.014	0.028	0.62
BASO#	rs34610286	T	G	0.0376185	0.00596542	2.862e-10	-0.027	0.028	0.33	-0.033	0.042	0.43
BASO#	rs6685188	C	T	0.0280552	0.00406176	4.945e-12	0.018	0.019	0.34	0.02	0.028	0.47
BASO#	rs171835	A	G	-0.0242528	0.00420283	7.9e-09	-0.018	0.019	0.35	-0.024	0.029	0.41
BASO#	rs16823866	C	T	-0.0290227	0.00442726	5.547e-11	-0.018	0.021	0.37	0.0089	0.03	0.77
BASO#	rs11772895	C	G	0.0231124	0.00391028	3.407e-09	-0.015	0.018	0.41	-0.0044	0.027	0.87
BASO#	rs1205896	A	G	0.0322411	0.00350329	3.478e-20	-0.013	0.016	0.41	-0.021	0.024	0.4
BASO#	rs55710213	T	C	-0.0222364	0.00372118	2.292e-09	-0.014	0.017	0.42	-0.024	0.026	0.35
BASO#	chr20:43537200	C	T	-0.0225529	0.00388689	6.542e-09	-0.014	0.018	0.43	-0.015	0.027	0.58
BASO#	rs10401672	T	C	-0.0499181	0.00365556	1.875e-42	0.013	0.017	0.43	0.023	0.025	0.36
BASO#	rs2285627	C	T	-0.0226155	0.00373753	1.44e-09	0.014	0.017	0.43	0.0023	0.026	0.93
BASO#	rs144670711	C	T	-0.170245	0.0277064	8.016e-10	-0.1	0.13	0.44	0.13	0.2	0.5
BASO#	rs6045612	T	C	-0.02377	0.00398066	2.353e-09	0.014	0.019	0.44	0.0045	0.028	0.87
BASO#	rs10086568	A	G	-0.0310269	0.00379664	3.028e-16	-0.013	0.018	0.46	0.0046	0.026	0.86
BASO#	rs150813342	T	C	-0.156286	0.0198071	3.012e-15	-0.069	0.093	0.46	0.099	0.14	0.48
BASO#	rs56757486	A	G	-0.0300052	0.00416225	5.641e-13	0.014	0.019	0.48	-0.034	0.029	0.24
BASO#	rs9320282	G	A	0.0342297	0.00350261	1.476e-22	0.011	0.016	0.52	-0.016	0.024	0.52
BASO#	rs6701752	A	G	0.0765944	0.00566593	1.218e-41	-0.017	0.026	0.53	-0.055	0.039	0.16
BASO#	rs28479481	T	C	0.0706755	0.0072731	2.543e-22	-0.021	0.034	0.54	0.065	0.051	0.2
BASO#	rs12447180	C	T	0.0324672	0.00374756	4.573e-18	0.011	0.018	0.55	0.025	0.026	0.34
BASO#	rs67696533	A	G	-0.0249435	0.00379207	4.774e-11	-0.011	0.018	0.55	-0.0078	0.026	0.77
BASO#	rs75497452	A	C	0.0377318	0.00604228	4.248e-10	0.017	0.028	0.55	-0.042	0.042	0.32
BASO#	rs62160676	C	T	-0.0240908	0.00385455	4.106e-10	-0.0098	0.018	0.58	-0.0073	0.027	0.78
BASO#	rs2992262	T	C	-0.0251094	0.00359515	2.864e-12	0.0089	0.017	0.59	-0.028	0.025	0.25
BASO#	rs445	T	C	-0.0686331	0.00592305	4.771e-31	-0.014	0.028	0.62	-0.13	0.042	0.0026
BASO#	rs150498232	G	A	0.0909607	0.0119409	2.585e-14	-0.026	0.054	0.63	0.09	0.081	0.26
BASO#	rs149467613	A	G	0.0905766	0.00841295	4.964e-27	-0.017	0.039	0.66	-0.005	0.058	0.93
BASO#	rs34129834	C	T	-0.0554648	0.00424213	4.592e-39	-0.0088	0.02	0.66	-0.0045	0.029	0.88
BASO#	rs62384625	T	C	0.0228341	0.00363342	3.29e-10	-0.0072	0.017	0.67	-0.038	0.025	0.13
BASO#	rs71356805	C	G	0.103371	0.0106778	3.634e-22	-0.021	0.049	0.67	-0.037	0.073	0.61
BASO#	rs7826487	G	A	0.0421042	0.00551208	2.197e-14	0.011	0.026	0.68	0.066	0.038	0.084
BASO#	rs924135	T	A	-0.0231548	0.00358875	1.103e-10	-0.0061	0.017	0.72	0.0076	0.025	0.76
BASO#	rs4065321	T	C	-0.0507289	0.00350723	2.043e-47	-0.0056	0.016	0.73	-0.006	0.024	0.81
BASO#	rs334782	C	T	0.0264543	0.0036731	5.926e-13	0.0052	0.017	0.76	-0.01	0.025	0.68
BASO#	rs1292061	G	A	0.0214696	0.0035021	8.76e-10	-0.0046	0.016	0.78	0.017	0.025	0.49
BASO#	rs2271352	C	G	0.0443028	0.00422919	1.12e-25	-0.0051	0.02	0.79	-0.00082	0.029	0.98
BASO#	rs8056952	G	A	0.0243873	0.00383588	2.048e-10	-0.0045	0.018	0.8	-0.0083	0.026	0.75
BASO#	rs3819306	G	A	0.0359263	0.00365346	8.076e-23	-0.004	0.017	0.81	-0.025	0.025	0.32
BASO#	rs10893844	C	G	-0.0233274	0.00349445	2.463e-11	-0.0031	0.016	0.85	-0.018	0.024	0.46
BASO#	rs546552332	C	A	0.191561	0.0298644	1.414e-10	0.018	0.14	0.9	0.3	0.21	0.15
BASO#	rs550065584	A	G	-0.403268	0.0407646	4.482e-23	-0.025	0.21	0.91	-0.029	0.32	0.93
BASO#	rs56390363	A	G	-0.0456127	0.0044433	1.008e-24	-0.00099	0.021	0.96	0.018	0.031	0.56
BASO#	rs11579220	T	G	-0.0270716	0.00351997	1.462e-14	-0.0004	0.016	0.98	0.064	0.025	0.0092
BASO#	chr3:3205139	CAA	C	0.0516297	0.00482783	1.084e-26	NA	NA	NA	NA	NA	NA
BASO#	rs12151289	C	G	-0.177017	0.0102742	1.601e-66	NA	NA	NA	NA	NA	NA
BASO#	rs12762973	G	C	0.0382073	0.00410358	1.269e-20	NA	NA	NA	NA	NA	NA
BASO#	rs13063578	A	T	0.02123	0.00356886	2.703e-09	NA	NA	NA	NA	NA	NA
BASO#	rs200830364	T	TAA	-0.023122	0.0037463	6.745e-10	NA	NA	NA	NA	NA	NA
BASO#	rs3217673	T	TTG	-0.0326002	0.00354438	3.656e-20	NA	NA	NA	NA	NA	NA
BASO#	rs3832566	C	CA	-0.023475	0.00392914	2.307e-09	NA	NA	NA	NA	NA	NA
BASO#	rs3888187	C	A	0.0236202	0.00361678	6.546e-11	NA	NA	NA	NA	NA	NA
BASO#	rs70992176	C	CA	0.0261087	0.00410785	2.073e-10	NA	NA	NA	NA	NA	NA
BASO#	rs7439923	G	A	-0.0246071	0.00359128	7.287e-12	NA	NA	NA	NA	NA	NA
BASO#	rs79565040	TTA	T	0.0212135	0.00348867	1.197e-09	NA	NA	NA	NA	NA	NA
BASO#	rs9743723	T	C	0.0514303	0.00392763	3.54e-39	NA	NA	NA	NA	NA	NA
(NEUT+EO)#	chr9:136155000	T	C	-0.0420049	0.00463614	1.301e-19	0.087	0.021	3.8e-05	0.0078	0.032	0.8
(NEUT+EO)#	rs7705526	A	C	0.0346438	0.00389289	5.623e-19	0.047	0.018	0.0075	0.02	0.026	0.45
(NEUT+EO)#	rs2271400	T	C	-0.0244899	0.00387151	2.522e-10	0.045	0.018	0.011	0.022	0.026	0.4
(NEUT+EO)#	rs305082	C	T	0.038345	0.00478231	1.074e-15	-0.051	0.022	0.02	-0.059	0.033	0.07
(NEUT+EO)#	rs10138752	T	C	-0.0455889	0.00672251	1.189e-11	0.068	0.03	0.026	-0.061	0.045	0.18
(NEUT+EO)#	rs72699866	A	G	-0.0333794	0.00456659	2.682e-13	0.046	0.021	0.026	-0.032	0.031	0.31
(NEUT+EO)#	rs10173538	T	C	0.0252778	0.00370543	8.99e-12	0.037	0.017	0.027	-0.052	0.025	0.037
(NEUT+EO)#	rs16978075	C	T	0.0368793	0.0057735	1.684e-10	-0.056	0.026	0.032	0.042	0.039	0.28
(NEUT+EO)#	rs3184504	C	T	-0.0329119	0.00357483	3.367e-20	0.033	0.016	0.046	0.0073	0.024	0.76
(NEUT+EO)#	rs385893	C	T	0.027096	0.0035875	4.257e-14	0.031	0.016	0.06	-0.032	0.024	0.18
(NEUT+EO)#	rs111930700	G	C	-0.0372825	0.00558395	2.443e-11	0.047	0.025	0.062	0.05	0.037	0.19
(NEUT+EO)#	rs2338224	G	A	-0.0427368	0.0054927	7.215e-15	-0.047	0.025	0.062	-0.016	0.037	0.66
(NEUT+EO)#	rs73036517	G	A	-0.0508198	0.00411478	4.839e-35	0.035	0.019	0.062	0.021	0.028	0.46
(NEUT+EO)#	rs34599082	T	C	-0.174337	0.0153855	9.19e-30	0.13	0.071	0.063	-0.051	0.1	0.63
(NEUT+EO)#	rs2246941	A	C	0.0219184	0.00377659	6.485e-09	-0.03	0.017	0.078	0.021	0.026	0.42
(NEUT+EO)#	rs76025697	A	G	-0.0251398	0.00363077	4.388e-12	-0.028	0.017	0.092	-0.039	0.025	0.11
(NEUT+EO)#	rs174555	C	T	-0.028962	0.00387113	7.346e-14	-0.029	0.018	0.1	-0.017	0.026	0.52
(NEUT+EO)#	rs1025687	C	T	-0.022375	0.0037383	2.159e-09	-0.027	0.017	0.11	-0.0017	0.025	0.95
(NEUT+EO)#	rs56388170	T	G	0.0739188	0.00398402	7.596e-77	0.028	0.018	0.12	0.034	0.027	0.21
(NEUT+EO)#	rs11625487	C	G	-0.0325227	0.00461257	1.778e-12	0.032	0.021	0.13	0.014	0.031	0.66
(NEUT+EO)#	rs138488218	T	A	-0.111106	0.0178971	5.364e-10	0.12	0.078	0.13	0.21	0.12	0.073
(NEUT+EO)#	rs2998286	C	T	0.0422294	0.0042701	4.621e-23	-0.027	0.019	0.16	-0.0042	0.029	0.89
(NEUT+EO)#	rs1982094	T	C	-0.0740414	0.00905658	2.948e-16	-0.057	0.042	0.18	-0.043	0.063	0.5
(NEUT+EO)#	rs3131610	A	G	-0.0285304	0.00414846	6.098e-12	0.025	0.019	0.19	0.0092	0.028	0.74
(NEUT+EO)#	rs8179	C	T	-0.0398395	0.00442528	2.202e-19	-0.026	0.02	0.19	0.009	0.03	0.76
(NEUT+EO)#	chr6:31242174	A	G	0.0632553	0.00363198	6.219e-68	-0.021	0.017	0.2	-0.0077	0.025	0.76
(NEUT+EO)#	rs834603	G	A	-0.0207751	0.00359135	7.262e-09	-0.021	0.016	0.2	-0.024	0.024	0.32
(NEUT+EO)#	rs28476539	A	G	-0.0290035	0.0046575	4.746e-10	0.026	0.021	0.21	0.016	0.031	0.61
(NEUT+EO)#	rs2158799	G	C	0.0547196	0.00370815	2.791e-49	-0.021	0.017	0.22	-0.044	0.025	0.082
(NEUT+EO)#	rs7679673	A	C	-0.0234957	0.0036819	1.755e-10	0.021	0.017	0.22	-0.0043	0.025	0.86
(NEUT+EO)#	rs6917586	A	G	-0.0253381	0.003755	1.501e-11	-0.019	0.017	0.26	-0.013	0.025	0.62
(NEUT+EO)#	rs4844622	T	C	-0.0242742	0.00419094	6.953e-09	-0.021	0.019	0.27	-0.031	0.028	0.27
(NEUT+EO)#	rs9287604	C	G	0.0298995	0.00409576	2.875e-13	-0.02	0.019	0.28	0.00074	0.028	0.98
(NEUT+EO)#	rs11769630	A	T	0.0401779	0.0069438	7.202e-09	0.033	0.031	0.29	0.0089	0.047	0.85
(NEUT+EO)#	rs2250635	C	T	-0.0474815	0.00571457	9.664e-17	0.027	0.026	0.3	0.053	0.039	0.18
(NEUT+EO)#	rs56378716	G	A	0.135054	0.0159977	3.117e-17	0.074	0.072	0.3	0.099	0.11	0.36
(NEUT+EO)#	chr6:32590953	C	T	0.0614244	0.00357576	3.881e-66	0.016	0.016	0.32	0.056	0.024	0.022
(NEUT+EO)#	rs10995477	C	T	-0.0354984	0.00359191	4.939e-23	-0.016	0.016	0.32	-0.015	0.024	0.53
(NEUT+EO)#	rs1260326	C	T	-0.032028	0.00364957	1.696e-18	-0.017	0.017	0.32	0.0067	0.025	0.79
(NEUT+EO)#	rs2038700	C	T	0.0372155	0.00367963	4.792e-24	-0.017	0.017	0.32	0.016	0.025	0.51
(NEUT+EO)#	rs2846630	A	G	0.0264614	0.00375305	1.781e-12	0.017	0.017	0.32	-0.0057	0.025	0.82
(NEUT+EO)#	rs9977672	A	G	-0.0243021	0.00414966	4.73e-09	0.018	0.019	0.34	0.036	0.028	0.2
(NEUT+EO)#	rs12550612	A	G	-0.0328283	0.00471206	3.241e-12	-0.02	0.021	0.35	0.035	0.032	0.27
(NEUT+EO)#	rs2436845	A	G	-0.0220473	0.00363206	1.278e-09	0.015	0.016	0.35	0.022	0.025	0.37
(NEUT+EO)#	rs35188965	T	C	-0.0219959	0.00362333	1.274e-09	0.015	0.017	0.35	0.019	0.025	0.43
(NEUT+EO)#	rs55799208	A	G	-0.484519	0.0358847	1.52e-41	0.14	0.15	0.35	0.46	0.23	0.043
(NEUT+EO)#	rs1352846	G	A	-0.0250912	0.0039393	1.897e-10	-0.016	0.018	0.36	0.01	0.027	0.7
(NEUT+EO)#	rs7537229	A	G	0.0475122	0.00586601	5.515e-16	-0.025	0.027	0.36	-0.051	0.04	0.2
(NEUT+EO)#	rs791357	C	T	-0.0409616	0.00405767	5.821e-24	-0.016	0.018	0.39	0.033	0.028	0.23
(NEUT+EO)#	rs11920354	A	C	-0.0214679	0.0036681	4.84e-09	0.014	0.017	0.41	0.027	0.025	0.28
(NEUT+EO)#	rs11931598	T	C	-0.0223525	0.00364177	8.367e-10	0.013	0.017	0.42	0.041	0.025	0.096
(NEUT+EO)#	rs2476601	G	A	0.0427598	0.00590991	4.646e-13	-0.021	0.027	0.42	-0.022	0.04	0.58
(NEUT+EO)#	rs7550207	C	T	0.026866	0.00420835	1.725e-10	0.015	0.019	0.44	-0.013	0.029	0.66
(NEUT+EO)#	rs150813342	T	C	-0.133275	0.0203098	5.305e-11	-0.069	0.093	0.46	0.099	0.14	0.48
(NEUT+EO)#	rs1570884	G	A	0.0246174	0.00395328	4.752e-10	0.013	0.018	0.47	-0.002	0.027	0.94
(NEUT+EO)#	rs2029582	C	T	0.0342178	0.00359315	1.681e-21	-0.012	0.016	0.47	0.035	0.024	0.16
(NEUT+EO)#	chr1:79411968	A	C	0.0698782	0.0103704	1.604e-11	0.032	0.046	0.48	0.065	0.069	0.34
(NEUT+EO)#	rs114050631	T	C	-0.164513	0.0194289	2.509e-17	-0.058	0.082	0.48	0.063	0.12	0.6
(NEUT+EO)#	rs12542907	G	C	-0.0251039	0.00366076	7.004e-12	-0.012	0.017	0.48	-0.011	0.025	0.67
(NEUT+EO)#	rs17592479	A	T	-0.0256457	0.00357186	6.974e-13	0.011	0.016	0.49	0.017	0.024	0.49
(NEUT+EO)#	rs749780	A	C	0.0240795	0.00406667	3.196e-09	0.013	0.018	0.49	-0.037	0.027	0.18
(NEUT+EO)#	rs12239046	C	T	0.0332348	0.00370435	2.916e-19	0.011	0.017	0.51	-0.041	0.025	0.1
(NEUT+EO)#	rs4761234	C	T	0.0220735	0.00359616	8.352e-10	0.011	0.016	0.51	-0.0076	0.024	0.75
(NEUT+EO)#	rs12101888	T	C	0.0357329	0.00417365	1.113e-17	0.012	0.019	0.52	0.067	0.028	0.019
(NEUT+EO)#	rs16850073	T	C	0.0526276	0.00371901	1.842e-45	0.011	0.017	0.52	0.0019	0.025	0.94
(NEUT+EO)#	rs555346412	C	G	0.299003	0.046919	1.857e-10	-0.14	0.22	0.53	0.37	0.32	0.24
(NEUT+EO)#	rs1144700	T	C	-0.0340524	0.00472299	5.598e-13	-0.013	0.021	0.56	0.045	0.032	0.16
(NEUT+EO)#	rs8066044	G	A	0.025822	0.00407067	2.247e-10	0.011	0.018	0.56	-0.0072	0.028	0.8
(NEUT+EO)#	rs34891900	T	C	0.0213026	0.00358807	2.902e-09	-0.0092	0.016	0.57	-0.032	0.024	0.18
(NEUT+EO)#	rs9400271	A	G	0.0339198	0.00358701	3.191e-21	0.0092	0.016	0.57	-0.035	0.024	0.15
(NEUT+EO)#	rs143034248	T	C	0.191888	0.0249055	1.312e-14	0.061	0.12	0.61	0.27	0.18	0.14
(NEUT+EO)#	rs1991651	G	C	0.0261034	0.00369634	1.642e-12	0.0086	0.017	0.61	0.035	0.025	0.17
(NEUT+EO)#	rs10858740	G	A	-0.0244356	0.00392225	4.664e-10	0.0089	0.018	0.62	0.007	0.026	0.79
(NEUT+EO)#	rs238914	A	C	0.0259251	0.00367834	1.814e-12	-0.0084	0.017	0.62	0.065	0.025	0.0093
(NEUT+EO)#	rs445	T	C	-0.102647	0.00607114	3.966e-64	-0.014	0.028	0.62	-0.13	0.042	0.0026
(NEUT+EO)#	rs4147915	A	C	-0.0341237	0.00516664	3.986e-11	-0.011	0.024	0.65	-0.033	0.035	0.34
(NEUT+EO)#	rs11725704	G	A	0.0724024	0.00369973	2.807e-85	0.0074	0.017	0.66	0.014	0.025	0.57
(NEUT+EO)#	rs78487399	C	G	0.039882	0.00606277	4.762e-11	0.012	0.027	0.66	-0.05	0.041	0.23
(NEUT+EO)#	rs12936529	T	C	-0.0378043	0.00359315	6.898e-26	-0.007	0.016	0.67	-0.021	0.024	0.38
(NEUT+EO)#	rs1968252	A	G	-0.0279059	0.00433633	1.232e-10	-0.0083	0.02	0.67	0.029	0.029	0.33
(NEUT+EO)#	rs663045	C	G	0.023722	0.00359802	4.308e-11	-0.0069	0.016	0.67	0.013	0.025	0.58
(NEUT+EO)#	rs6740847	G	A	0.0259006	0.00362371	8.835e-13	0.0068	0.017	0.68	0.053	0.025	0.033
(NEUT+EO)#	rs9872570	A	T	-0.024783	0.00367392	1.523e-11	-0.007	0.017	0.68	0.015	0.025	0.55
(NEUT+EO)#	chr19:3179884	T	G	-0.322564	0.0230377	1.524e-44	-0.04	0.099	0.69	0.076	0.15	0.6
(NEUT+EO)#	rs2208568	C	T	-0.0643331	0.00582002	2.102e-28	-0.011	0.026	0.69	-0.063	0.04	0.11
(NEUT+EO)#	rs6986779	T	C	-0.029339	0.00374335	4.591e-15	-0.0065	0.017	0.7	0.024	0.025	0.34
(NEUT+EO)#	rs7846314	T	A	0.0602093	0.0046131	6.206e-39	0.008	0.021	0.7	-0.046	0.031	0.14
(NEUT+EO)#	rs6500550	T	C	-0.0240353	0.00392961	9.567e-10	-0.0066	0.018	0.71	-0.02	0.027	0.45
(NEUT+EO)#	rs72767881	T	C	-0.0283868	0.00360665	3.527e-15	-0.0061	0.016	0.71	-0.068	0.025	0.0059
(NEUT+EO)#	rs2814778	C	T	-0.295027	0.0419157	1.942e-12	0.08	0.23	0.73	-0.059	0.35	0.86
(NEUT+EO)#	rs2979489	A	G	0.0296142	0.00408772	4.335e-13	-0.0065	0.019	0.73	-0.032	0.028	0.25
(NEUT+EO)#	rs3917914	A	G	0.161328	0.0169245	1.54e-21	0.026	0.076	0.73	-0.092	0.11	0.42
(NEUT+EO)#	rs3917932	G	C	-0.0472668	0.00363182	1.01e-38	-0.0056	0.017	0.73	-0.034	0.025	0.17
(NEUT+EO)#	rs10206089	A	G	-0.0237305	0.00397645	2.405e-09	-0.0074	0.022	0.74	0.02	0.033	0.53
(NEUT+EO)#	rs212409	A	G	-0.025299	0.00362293	2.889e-12	-0.0054	0.016	0.74	0.017	0.025	0.49
(NEUT+EO)#	rs11734460	T	C	0.0256313	0.00386988	3.513e-11	0.0052	0.018	0.77	0.045	0.026	0.087
(NEUT+EO)#	rs7575217	G	A	0.0222206	0.00382484	6.264e-09	0.0051	0.017	0.77	0.025	0.026	0.35
(NEUT+EO)#	rs71191701	C	G	0.0331469	0.00393101	3.394e-17	-0.054	0.19	0.78	-0.37	0.28	0.19
(NEUT+EO)#	rs146890554	T	C	-0.135162	0.0158359	1.4e-17	0.017	0.071	0.81	-0.054	0.1	0.61
(NEUT+EO)#	rs7405635	C	T	0.0387142	0.00399056	2.972e-22	0.0042	0.018	0.81	-0.018	0.027	0.5
(NEUT+EO)#	rs4760	G	A	-0.0851887	0.00492667	5.468e-67	0.0048	0.022	0.83	0.016	0.033	0.62
(NEUT+EO)#	rs8705	A	G	-0.0234737	0.00393013	2.333e-09	0.0035	0.018	0.84	0.076	0.026	0.0043
(NEUT+EO)#	rs3735485	G	A	0.0330172	0.00495505	2.677e-11	-0.004	0.023	0.86	-0.04	0.034	0.23
(NEUT+EO)#	rs9819371	T	C	-0.0423803	0.00727693	5.748e-09	0.006	0.033	0.86	-0.0047	0.05	0.92
(NEUT+EO)#	rs2082382	A	G	-0.0321776	0.003638	9.165e-19	0.0022	0.017	0.9	-0.007	0.025	0.78
(NEUT+EO)#	rs2954031	T	G	0.0219224	0.0036013	1.148e-09	-0.0016	0.016	0.92	-0.0052	0.025	0.83
(NEUT+EO)#	rs9436747	C	T	0.0337746	0.0037116	9.054e-20	-0.0017	0.017	0.92	0.022	0.025	0.38
(NEUT+EO)#	rs12266014	T	C	-0.0439818	0.00372164	3.156e-32	-0.00086	0.017	0.96	-0.017	0.025	0.5
(NEUT+EO)#	rs6782228	C	G	-0.0315996	0.00407345	8.666e-15	0.00098	0.018	0.96	-0.0086	0.028	0.75
(NEUT+EO)#	rs12440045	C	A	-0.0231437	0.00364444	2.148e-10	-0.0006	0.017	0.97	-0.028	0.025	0.26
(NEUT+EO)#	rs12600856	C	T	0.120822	0.00366035	6.18e-239	0.00053	0.017	0.97	0.0076	0.025	0.76
(NEUT+EO)#	rs1800961	T	C	-0.0702663	0.0103094	9.377e-12	-0.0017	0.047	0.97	0.0011	0.07	0.99
(NEUT+EO)#	rs7804306	A	G	-0.044593	0.00760209	4.467e-09	0.0013	0.034	0.97	-0.012	0.051	0.82
(NEUT+EO)#	rs218265	C	T	0.0413387	0.00498909	1.173e-16	-0.00063	0.023	0.98	0.013	0.034	0.69
(NEUT+EO)#	rs10409243	T	C	-0.0218737	0.00374684	5.286e-09	0.00025	0.017	0.99	0.019	0.025	0.46
(NEUT+EO)#	rs7168592	T	C	0.0402994	0.00580303	3.797e-12	-0.00027	0.026	0.99	-0.033	0.039	0.4
(NEUT+EO)#	chr10:44872361	TAA	T	-0.0242003	0.00398667	1.277e-09	NA	NA	NA	NA	NA	NA
(NEUT+EO)#	chr12:50758821	CA	C	0.0237737	0.00384705	6.421e-10	NA	NA	NA	NA	NA	NA
(NEUT+EO)#	chr16:84581822	GAGGGGA	G	0.0287434	0.00416372	5.081e-12	NA	NA	NA	NA	NA	NA
(NEUT+EO)#	chr17:36593865	A	AC	0.0255404	0.0041282	6.139e-10	NA	NA	NA	NA	NA	NA
(NEUT+EO)#	chr17:43696159	T	A	0.0265244	0.00456924	6.437e-09	NA	NA	NA	NA	NA	NA
(NEUT+EO)#	chr2:169707262	A	AAATTCTCTGG	0.0296771	0.00385272	1.33e-14	NA	NA	NA	NA	NA	NA
(NEUT+EO)#	chr6:135666064	TCACA	T	0.0272585	0.00366282	9.92e-14	NA	NA	NA	NA	NA	NA
(NEUT+EO)#	chr6:29923091	G	T	-0.0533723	0.00382009	2.328e-44	NA	NA	NA	NA	NA	NA
(NEUT+EO)#	rs10075801	G	A	-0.0350994	0.00362501	3.577e-22	NA	NA	NA	NA	NA	NA
(NEUT+EO)#	rs11359909	A	AG	-0.0606202	0.00583769	2.923e-25	NA	NA	NA	NA	NA	NA
(NEUT+EO)#	rs11405616	CA	C	0.0309615	0.00372179	8.872e-17	NA	NA	NA	NA	NA	NA
(NEUT+EO)#	rs11428934	TG	T	0.0306766	0.00422253	3.731e-13	NA	NA	NA	NA	NA	NA
(NEUT+EO)#	rs11654074	C	A	0.0317144	0.00366579	5.085e-18	NA	NA	NA	NA	NA	NA
(NEUT+EO)#	rs12752838	G	A	0.023891	0.00358318	2.602e-11	NA	NA	NA	NA	NA	NA
(NEUT+EO)#	rs143699489	G	A	0.0365652	0.00540917	1.381e-11	NA	NA	NA	NA	NA	NA
(NEUT+EO)#	rs14408	C	T	0.0547132	0.00375936	5.519e-48	NA	NA	NA	NA	NA	NA
(NEUT+EO)#	rs145013566	CA	C	0.0240061	0.00370585	9.301e-11	NA	NA	NA	NA	NA	NA
(NEUT+EO)#	rs147694761	C	CAA	0.02498	0.00371938	1.866e-11	NA	NA	NA	NA	NA	NA
(NEUT+EO)#	rs16895831	T	C	0.025967	0.00449246	7.464e-09	NA	NA	NA	NA	NA	NA
(NEUT+EO)#	rs192022	G	C	0.0240183	0.00373101	1.215e-10	NA	NA	NA	NA	NA	NA
(NEUT+EO)#	rs1969949	G	T	-0.0270159	0.00402987	2.029e-11	NA	NA	NA	NA	NA	NA
(NEUT+EO)#	rs200476039	A	ATTTTTTTTTT	0.052481	0.00851994	7.284e-10	NA	NA	NA	NA	NA	NA
(NEUT+EO)#	rs200638392	T	TATG	-0.0308132	0.00381495	6.641e-16	NA	NA	NA	NA	NA	NA
(NEUT+EO)#	rs201950044	T	G	-0.036696	0.00542682	1.361e-11	NA	NA	NA	NA	NA	NA
(NEUT+EO)#	rs34061361	C	CA	0.0252887	0.00375416	1.626e-11	NA	NA	NA	NA	NA	NA
(NEUT+EO)#	rs34208856	C	CT	-0.0362458	0.00409594	8.815e-19	NA	NA	NA	NA	NA	NA
(NEUT+EO)#	rs34293785	C	T	-0.0474444	0.00373546	5.831e-37	NA	NA	NA	NA	NA	NA
(NEUT+EO)#	rs34762051	C	CA	-0.111652	0.00372631	2.96e-197	NA	NA	NA	NA	NA	NA
(NEUT+EO)#	rs377079849	C	CAT	-0.0233732	0.00388086	1.715e-09	NA	NA	NA	NA	NA	NA
(NEUT+EO)#	rs397731840	CT	C	-0.0413068	0.0038549	8.617e-27	NA	NA	NA	NA	NA	NA
(NEUT+EO)#	rs397933924	CCAGGTTCAAGCGAT	C	0.0480616	0.00368326	6.467e-39	NA	NA	NA	NA	NA	NA
(NEUT+EO)#	rs398032702	TA	T	-0.0223777	0.00363748	7.652e-10	NA	NA	NA	NA	NA	NA
(NEUT+EO)#	rs552557467	C	CAAAAAAAAAAAAAAAAAAAAAAA	0.0244104	0.00402097	1.273e-09	NA	NA	NA	NA	NA	NA
(NEUT+EO)#	rs575404063	C	CA	0.0258447	0.00364215	1.284e-12	NA	NA	NA	NA	NA	NA
(NEUT+EO)#	rs58548501	TA	T	-0.0237465	0.00358015	3.293e-11	NA	NA	NA	NA	NA	NA
(NEUT+EO)#	rs60606273	T	A	0.0493534	0.00764574	1.082e-10	NA	NA	NA	NA	NA	NA
(NEUT+EO)#	rs66538782	GA	G	0.0248029	0.00394268	3.157e-10	NA	NA	NA	NA	NA	NA
(NEUT+EO)#	rs778387	G	C	0.0222721	0.00377487	3.633e-09	NA	NA	NA	NA	NA	NA
(EO+BASO)#	rs1586068	G	A	-0.0464435	0.00653174	1.157e-12	-0.096	0.03	0.0014	-0.0034	0.045	0.94
(EO+BASO)#	rs9811216	C	T	0.0264671	0.00408255	8.992e-11	-0.059	0.019	0.0015	-0.068	0.028	0.014
(EO+BASO)#	rs2182885	A	G	0.0299829	0.00364921	2.099e-16	-0.044	0.017	0.0088	0.028	0.025	0.26
(EO+BASO)#	rs2248116	A	C	0.0727504	0.00351289	2.84e-95	-0.043	0.017	0.01	-0.043	0.025	0.084
(EO+BASO)#	rs2033784	G	A	0.024153	0.00390175	6.005e-10	-0.045	0.018	0.011	-0.0092	0.027	0.73
[truncated: 4,739 more rows]
